# Supplementary material for: 4-(4-Chloro­phen­yl)-4-hy­droxy­piperidinium 2-(2-phenyl­eth­yl)benzoate
Source: Acta Crystallogr Sect E Struct Rep Online. 2011 Jun 18;67(Pt 7):o1726. doi: 10.1107/S1600536811023051 (PMC3152132; doi:10.1107/S1600536811023051)
Supplement: Supplementary file 2 [file e-67-o1726-Isup2.hkl]

#
# h,k,l, Fc-squared, Fo-squared, sigma(Fo-squared) and status flag
#
data_I
_shelx_title ' hsy1058_0m in P2(1)/c (100K)'
_shelx_refln_list_code          4
_shelx_F_calc_maximum      317.22
_exptl_crystal_F_000       928.00
_reflns_d_resolution_high  0.6572
 
loop_
 _symmetry_equiv_pos_as_xyz
 'x, y, z'
 '-x, y+1/2, -z+1/2'
 '-x, -y, -z'
 'x, -y-1/2, z-1/2'
 
_cell_length_a    13.1016
_cell_length_b    10.2963
_cell_length_c    16.8015
_cell_angle_alpha  90.000
_cell_angle_beta   98.234
_cell_angle_gamma  90.000
 
_shelx_F_squared_multiplier     1.000
 
loop_
 _refln_index_h
 _refln_index_k
 _refln_index_l
 _refln_F_squared_calc
 _refln_F_squared_meas
 _refln_F_squared_sigma
 _refln_observed_status
   1   0   0     5781.00     5734.85    106.66 o
   2   0   0        0.50        0.74      0.46 o
   3   0   0        0.64       -1.23      1.23 o
   4   0   0      630.07      633.74     10.16 o
   5   0   0      663.43      790.74      8.66 o
   6   0   0     7500.80     7620.95    125.98 o
   7   0   0        1.30        1.11      1.09 o
   8   0   0     1433.41     1369.53     17.04 o
   9   0   0       76.43       75.45      3.29 o
  10   0   0       20.09       40.41      2.68 o
  11   0   0      354.51      317.33      6.97 o
  12   0   0       92.67       99.64      4.13 o
  13   0   0      962.39      854.83     16.27 o
  14   0   0      222.34      245.89     14.73 o
  15   0   0      115.64      133.95      9.88 o
  16   0   0       67.40       79.36      5.29 o
  17   0   0       98.07      133.13      6.46 o
  18   0   0       22.40       14.04      6.27 o
  19   0   0      214.10      239.71     17.42 o
   1   1   0     2067.51     2268.47     30.13 o
   2   1   0     7962.90     7944.90     94.75 o
   3   1   0     7724.27     7609.27     81.01 o
   4   1   0      550.99      511.17      5.15 o
   5   1   0      404.20      487.05      4.85 o
   6   1   0     1128.07     1168.20     10.88 o
   7   1   0      652.38      796.82      6.97 o
   8   1   0        0.02        1.97      0.69 o
   9   1   0      175.02      195.61      2.63 o
  10   1   0      167.45      177.61      3.42 o
  11   1   0      104.93      107.33      2.90 o
  12   1   0      250.56      287.67      4.76 o
  13   1   0      678.53      665.04      8.85 o
  14   1   0     1338.32     1325.30     16.06 o
  15   1   0      243.80      268.26      6.03 o
  16   1   0      381.25      343.53     11.82 o
  17   1   0       28.39       24.95      2.44 o
  18   1   0       34.41       40.35      6.33 o
  19   1   0      147.85      146.93     24.10 o
   0   2   0     5777.93     6183.75    209.69 o
   1   2   0     1603.70     1845.21     36.59 o
   2   2   0     2927.38     3225.02     43.58 o
   3   2   0      171.87      171.49      7.68 o
   4   2   0     1969.05     2268.31     21.25 o
   5   2   0      162.65      199.48      2.75 o
   6   2   0       28.75       22.40      1.20 o
   7   2   0      296.91      288.79      3.30 o
   8   2   0      235.13      275.24      2.96 o
   9   2   0       17.54       14.55      1.00 o
  10   2   0       37.02       41.26      1.80 o
  11   2   0      124.07      125.46      3.09 o
  12   2   0       24.00       33.12      2.20 o
  13   2   0      653.22      625.15      8.58 o
  14   2   0      148.00      145.65      4.41 o
  15   2   0       33.03       30.35      2.53 o
  16   2   0        2.91        2.99      1.70 o
  17   2   0        0.98        3.55      2.18 o
  18   2   0        3.74        6.54      3.56 o
  19   2   0       68.30       69.27      7.98 o
   1   3   0      247.01      256.87      8.14 o
   2   3   0     5649.15     6068.36    113.96 o
   3   3   0     3141.15     3334.86     29.83 o
   4   3   0      507.69      590.69      5.77 o
   5   3   0        0.22        5.52      1.62 o
   6   3   0     3739.53     4031.75     26.15 o
   7   3   0       37.61       44.57      2.11 o
   8   3   0      153.04      143.64      2.32 o
   9   3   0      437.75      400.06      4.19 o
  10   3   0      943.24      909.34      8.56 o
  11   3   0       81.73       75.83      2.61 o
  12   3   0      217.64      224.31      4.67 o
  13   3   0       50.60       38.82      2.43 o
  14   3   0       46.58       45.57      2.92 o
  15   3   0        1.20        3.16      1.65 o
  16   3   0      179.82      181.57      7.21 o
  17   3   0        8.22       14.13      2.66 o
  18   3   0       14.94       25.16      5.80 o
  19   3   0       12.75       13.52      4.19 o
   0   4   0    10814.15    10835.17    534.06 o
   1   4   0     2024.64     2210.37     17.20 o
   2   4   0     6321.36     7132.17     50.92 o
   3   4   0     4497.78     4880.90     35.60 o
   4   4   0      698.65      802.02      7.56 o
   5   4   0      855.82      846.39      8.03 o
   6   4   0       10.53       29.45      2.18 o
   7   4   0      228.73      201.29      3.35 o
   8   4   0      155.94      143.71      2.85 o
   9   4   0     1481.12     1440.75     11.25 o
  10   4   0      102.88       92.84      2.58 o
  11   4   0      100.69       91.37      2.91 o
  12   4   0      362.73      358.21      6.09 o
  13   4   0      193.04      195.45      4.58 o
  14   4   0       24.53       26.63      2.21 o
  15   4   0      163.09      156.32      5.29 o
  16   4   0      182.84      182.83      6.57 o
  17   4   0       99.06      102.75      6.92 o
  18   4   0       14.18       14.51      6.33 o
  19   4   0       32.42       37.27      8.45 o
   1   5   0     2966.02     3349.56     23.68 o
   2   5   0     3106.52     3287.22     24.91 o
   3   5   0     3297.55     3567.36     27.01 o
   4   5   0      137.86      130.73      2.69 o
   5   5   0      427.26      378.06      4.85 o
   6   5   0      714.45      778.77      9.61 o
   7   5   0     2154.91     2033.91     17.07 o
   8   5   0      134.58      119.37      3.03 o
   9   5   0      952.87      948.47      9.73 o
  10   5   0     1333.62     1233.08     11.06 o
  11   5   0       16.00       10.69      1.41 o
  12   5   0      437.46      400.98      5.97 o
  13   5   0      158.53      171.62      4.38 o
  14   5   0      102.63       99.35      3.84 o
  15   5   0      151.17      153.37      4.99 o
  16   5   0        0.26        4.68      3.10 o
  17   5   0      132.86      129.03      6.36 o
  18   5   0      214.13      281.99     18.89 o
   0   6   0      696.08      765.47      9.41 o
   1   6   0       56.05       58.77      1.85 o
   2   6   0       47.72       53.46      4.37 o
   3   6   0     2164.45     2121.29     16.31 o
   4   6   0       63.14       58.29      2.01 o
   5   6   0       13.11       15.22      1.56 o
   6   6   0      364.77      396.81      5.41 o
   7   6   0       17.09       18.42      1.83 o
   8   6   0        0.80       -0.53      1.63 o
   9   6   0      389.49      351.10      6.14 o
  10   6   0       99.02       92.08      2.99 o
  11   6   0        0.58        1.06      1.32 o
  12   6   0        1.67        0.09      1.30 o
  13   6   0      154.15      154.70      4.57 o
  14   6   0      145.37      141.25      4.46 o
  15   6   0      295.20      341.84     10.33 o
  16   6   0       35.06       39.40     14.03 o
  17   6   0       12.48       17.08      9.06 o
  18   6   0       21.21       35.47      8.27 o
   1   7   0      520.63      526.32      5.88 o
   2   7   0      807.20      828.05      8.04 o
   3   7   0      444.83      428.65      7.46 o
   4   7   0       19.23       15.23      1.40 o
   5   7   0       58.02       57.23      2.31 o
   6   7   0      736.27      758.62     10.32 o
   7   7   0      347.04      264.65      4.67 o
   8   7   0       57.40       62.05      2.65 o
   9   7   0      156.67      160.39      3.80 o
  10   7   0      303.77      321.32      5.39 o
  11   7   0        2.96        2.88      1.61 o
  12   7   0        4.59       -0.95      2.10 o
  13   7   0        6.80        4.63      2.69 o
  14   7   0      106.60      121.50      5.87 o
  15   7   0       71.87       81.68      5.71 o
  16   7   0      128.03      134.65      6.67 o
   0   8   0     5670.69     5575.59     66.25 o
   1   8   0        2.02        4.59      1.45 o
   2   8   0     1430.51     1399.99     13.33 o
   3   8   0       54.82       61.78      2.59 o
   4   8   0      119.41       99.00      2.88 o
   5   8   0      302.13      283.58      4.52 o
   6   8   0      300.71      262.95      4.40 o
   7   8   0      124.74       74.99      2.68 o
   8   8   0      136.29      146.49      3.47 o
   9   8   0       21.36       19.04      1.89 o
  10   8   0       68.42       76.43      3.09 o
  11   8   0       70.84       73.65      3.56 o
  12   8   0       31.56       35.08      2.40 o
  13   8   0      339.50      400.53     12.64 o
  14   8   0      129.12      140.06      6.75 o
  15   8   0        0.47        2.72      4.73 o
  16   8   0       29.50       41.69     10.88 o
   1   9   0      951.60      928.60     10.28 o
   2   9   0      666.63      663.31      8.26 o
   3   9   0      691.40      627.13      9.95 o
   4   9   0      307.75      300.91      5.27 o
   5   9   0       96.94       75.33      2.95 o
   6   9   0      327.93      336.07      5.60 o
   7   9   0      194.47      184.61      4.19 o
   8   9   0        0.30        1.91      1.56 o
   9   9   0      122.74      127.65      3.93 o
  10   9   0        1.51        0.32      1.74 o
  11   9   0       53.96       46.46      2.88 o
  12   9   0       97.12      119.85      6.56 o
  13   9   0      106.74      122.70     17.78 o
  14   9   0       16.81        9.03      3.70 o
  15   9   0       93.87      103.15      7.15 o
   0  10   0       16.05       15.68      2.55 o
   1  10   0       43.72       40.61      2.44 o
   2  10   0       90.06       79.25      3.11 o
   3  10   0      841.77      884.49     10.28 o
   4  10   0       43.05       34.80      2.48 o
   5  10   0      623.81      594.43      8.03 o
   6  10   0      475.42      444.43      6.79 o
   7  10   0       18.09       31.48      2.29 o
   8  10   0       66.87       63.42      3.23 o
   9  10   0      124.93      124.08      4.07 o
  10  10   0       14.85       10.19      3.43 o
  11  10   0       46.51       39.40      4.53 o
  12  10   0       30.26       25.76      3.41 o
  13  10   0      618.40      675.79     19.20 o
  14  10   0      126.49      119.80      7.76 o
  15  10   0        4.06        4.88      3.18 o
   1  11   0        0.02       -0.63      1.33 o
   2  11   0        7.73        4.55      1.62 o
   3  11   0       42.89       37.20      2.52 o
   4  11   0      214.00      221.21      5.47 o
   5  11   0      441.74      469.39      7.22 o
   6  11   0       49.75       54.62      2.92 o
   7  11   0        0.04        0.23      1.69 o
   8  11   0      152.15      148.79      4.65 o
   9  11   0       45.51       52.82      4.37 o
  10  11   0       70.84       80.36      5.32 o
  11  11   0        2.77        2.17      3.14 o
  12  11   0        5.79        4.30      3.63 o
  13  11   0       53.20       47.68      5.81 o
   0  12   0        6.90        6.66      2.52 o
   1  12   0      123.34      123.18      4.12 o
   2  12   0        5.87        5.08      1.92 o
   3  12   0       29.35       22.37      2.23 o
   4  12   0       24.80       20.52      2.32 o
   5  12   0      164.55      161.07      4.59 o
   6  12   0      113.03      109.81      5.82 o
   7  12   0       22.39       21.01      3.80 o
   8  12   0       11.49       16.84      3.17 o
   9  12   0      115.38      141.55      7.27 o
  10  12   0       19.26       19.35      4.57 o
  11  12   0       57.55       61.81      5.34 o
  12  12   0       43.50       48.22      5.97 o
   1  13   0      762.22      831.19     24.27 o
   2  13   0        5.16        2.92      1.98 o
   3  13   0      285.76      317.36      8.69 o
   4  13   0       28.51       30.16      3.69 o
   5  13   0       12.29        8.17      3.48 o
   6  13   0      126.18      132.74      6.43 o
   7  13   0      568.97      593.27     15.35 o
   8  13   0       60.14       63.91      4.90 o
   9  13   0        0.91        2.01      4.58 o
  10  13   0      130.67      125.63     10.19 o
   0  14   0       62.43       52.70     10.37 o
   1  14   0        0.61       -0.39      2.05 o
   2  14   0       50.58       40.92      7.13 o
   3  14   0       24.59       18.73      5.68 o
   4  14   0       12.41        6.53      5.46 o
   5  14   0       95.53       83.87      9.03 o
   6  14   0       37.70       34.15     10.34 o
   7  14   0       22.59       29.03      7.93 o
   8  14   0       16.28       15.13     17.09 o
   1  15   0       19.76       32.57      9.20 o
   2  15   0       21.52        8.99      5.31 o
   3  15   0       11.89        5.22      5.03 o
   4  15   0       10.06        1.79      5.03 o
   5  15   0       15.19       13.98      5.90 o
 -19   1   1        0.02        8.70      3.66 o
 -18   1   1      144.23      160.26      5.11 o
 -17   1   1       62.07       68.28      3.74 o
 -16   1   1      271.08      250.11      6.10 o
 -15   1   1      540.90      559.31      9.34 o
 -14   1   1       42.03       38.00      2.76 o
 -13   1   1        0.03        0.08      1.33 o
 -12   1   1       27.05       28.47      2.05 o
 -11   1   1       30.77       34.00      1.87 o
 -10   1   1       41.59       38.93      1.57 o
  -9   1   1     2227.68     2306.62     16.25 o
  -8   1   1     1084.70     1064.75      9.15 o
  -7   1   1      386.71      440.16      4.95 o
  -6   1   1       47.98       42.73      1.24 o
  -5   1   1      921.75      937.46     10.44 o
  -4   1   1      307.29      328.29      3.61 o
  -3   1   1        2.08       11.62      0.78 o
  -2   1   1       77.99       67.71      1.63 o
  -1   1   1      794.40      860.81      8.44 o
   0   1   1      636.07      663.99     13.15 o
   1   1   1       67.98       81.93      5.42 o
   2   1   1     4953.42     5088.60     47.29 o
   3   1   1    11140.39    11364.08    115.88 o
   4   1   1     4303.86     4504.39     37.77 o
   5   1   1        0.55        0.97      0.46 o
   6   1   1      271.17      227.63      2.87 o
   7   1   1      390.16      399.82      4.51 o
   8   1   1      189.22      172.61      2.76 o
   9   1   1       10.67       12.44      1.08 o
  10   1   1      202.68      194.80      3.28 o
  11   1   1      370.32      362.36      5.21 o
  12   1   1       53.96       56.81      3.15 o
  13   1   1       75.40       69.14      2.89 o
  14   1   1      945.45      906.39     11.96 o
  15   1   1        1.71        3.59      1.59 o
  16   1   1       23.90       20.25      2.83 o
  17   1   1      256.61      259.94     16.82 o
  18   1   1      381.16      391.02     20.07 o
  19   1   1        0.03        7.52      4.36 o
 -19   2   1        0.03        0.86      4.35 o
 -18   2   1        5.48        5.71      1.89 o
 -17   2   1       20.75       25.57      2.64 o
 -16   2   1       32.76       19.85      2.36 o
 -15   2   1       28.18       37.15      2.86 o
 -14   2   1       81.01       75.81      3.55 o
 -13   2   1      488.78      485.47      7.41 o
 -12   2   1      310.59      291.61      5.97 o
 -11   2   1       84.85       92.51      2.84 o
 -10   2   1      359.10      346.67      4.27 o
  -9   2   1     2257.58     2297.12     15.32 o
  -8   2   1      509.03      495.85      4.30 o
  -7   2   1       24.25       27.33      1.09 o
  -6   2   1     1962.71     1936.79     12.66 o
  -5   2   1       68.01       93.98      2.42 o
  -4   2   1        0.62       -0.60      0.60 o
  -3   2   1     6540.88     6884.72     90.13 o
  -2   2   1     9616.72    10519.52    156.39 o
  -1   2   1     1278.44     1472.21     20.70 o
   0   2   1       97.35       96.88      2.96 o
   1   2   1      393.88      296.95      8.29 o
   2   2   1     4455.63     4532.12     60.42 o
   3   2   1    10136.99    10603.53    153.63 o
   4   2   1     2042.03     2113.51     18.92 o
   5   2   1      251.01      241.27      2.91 o
   6   2   1      467.46      444.94      4.48 o
   7   2   1      293.09      301.32      3.66 o
   8   2   1     1155.32     1096.77      9.31 o
   9   2   1      124.46      153.71      2.58 o
  10   2   1      804.70      785.79      7.93 o
  11   2   1      341.91      340.39      4.66 o
  12   2   1       37.25       35.31      2.02 o
  13   2   1     1376.20     1415.21     17.89 o
  14   2   1      374.60      345.00      6.51 o
  15   2   1      484.83      483.10      7.99 o
  16   2   1      354.61      387.72      9.52 o
  17   2   1        3.89        3.99      3.56 o
  18   2   1        7.45        9.64      3.99 o
  19   2   1        5.31       12.50      4.06 o
 -19   3   1        0.84       12.00      5.74 o
 -18   3   1      145.95      137.83      7.40 o
 -17   3   1      203.74      221.77      5.85 o
 -16   3   1        7.76       10.02      2.04 o
 -15   3   1       36.16       29.98      4.03 o
 -14   3   1       12.05       11.61      1.93 o
 -13   3   1      123.08      114.00      3.60 o
 -12   3   1      151.22      144.28      3.86 o
 -11   3   1     1747.36     1697.31     16.95 o
 -10   3   1      657.67      635.56      6.30 o
  -9   3   1      276.99      275.09      3.40 o
  -8   3   1     1789.24     1869.33     13.61 o
  -7   3   1        1.27        5.88      1.35 o
  -6   3   1      815.54      885.72      7.18 o
  -5   3   1     5557.56     5929.50     35.38 o
  -4   3   1     1054.08     1129.54     10.71 o
  -3   3   1      366.46      399.33      5.28 o
  -2   3   1     5519.10     5789.99     76.54 o
  -1   3   1       55.27       58.02      2.77 o
   0   3   1     2665.81     2921.51     32.82 o
   1   3   1       13.27       65.02      4.59 o
   2   3   1       47.37       52.16      8.14 o
   3   3   1      599.99      598.47      8.06 o
   4   3   1     4325.21     4539.20     36.33 o
   5   3   1     2237.01     2532.59     21.46 o
   6   3   1     1396.38     1370.66     10.81 o
   7   3   1      109.62       81.26      2.44 o
   8   3   1      408.95      401.58      4.28 o
   9   3   1        6.34        8.33      1.13 o
  10   3   1        0.75       -0.08      0.92 o
  11   3   1     1719.62     1682.67     15.00 o
  12   3   1      241.58      216.77      4.09 o
  13   3   1       17.31       17.64      1.85 o
  14   3   1        1.03        0.96      1.31 o
  15   3   1       51.55       56.95      4.18 o
  16   3   1       20.29       27.65      4.64 o
  17   3   1       15.65       27.87      5.56 o
  18   3   1       36.13       44.12      6.50 o
  19   3   1       53.32       59.24      7.29 o
 -19   4   1        4.60       16.12      5.75 o
 -18   4   1        0.97        1.00      8.03 o
 -17   4   1        2.59        5.03      2.09 o
 -16   4   1        0.19        1.49      1.96 o
 -15   4   1      164.59      161.59      5.88 o
 -14   4   1       17.19       21.80      2.31 o
 -13   4   1        6.78        4.44      1.51 o
 -12   4   1       78.22       70.48      2.97 o
 -11   4   1      286.46      282.98      4.82 o
 -10   4   1       37.25       27.65      1.48 o
  -9   4   1      438.82      399.00      4.75 o
  -8   4   1      212.10      219.71      3.30 o
  -7   4   1       30.40       32.19      1.52 o
  -6   4   1      271.45      294.18      4.07 o
  -5   4   1     1406.37     1546.39     12.95 o
  -4   4   1      489.47      544.98      5.69 o
  -3   4   1      421.87      532.02      5.28 o
  -2   4   1      858.74      922.13      9.26 o
  -1   4   1      133.55      132.99      2.63 o
   0   4   1     1204.51     1227.84     11.20 o
   1   4   1     2375.92     2536.97     20.97 o
   2   4   1      947.95     1029.96      9.54 o
   3   4   1     3562.33     3970.93     36.15 o
   4   4   1     1754.76     1946.90     15.57 o
   5   4   1      354.12      346.44      4.02 o
   6   4   1     1410.88     1474.08     11.76 o
   7   4   1     1159.63     1198.06     10.15 o
   8   4   1      163.83      178.17      2.83 o
   9   4   1      333.96      331.82      4.11 o
  10   4   1      174.34      178.78      3.59 o
  11   4   1        0.96       -0.52      1.56 o
  12   4   1      103.80       92.33      2.87 o
  13   4   1      169.97      158.31      4.02 o
  14   4   1       25.72       21.51      2.32 o
  15   4   1        3.75        3.86      2.15 o
  16   4   1        0.51        3.69      2.13 o
  17   4   1       47.26       64.38      7.38 o
  18   4   1        0.97        3.29      3.14 o
 -18   5   1       11.02       14.22      3.21 o
 -17   5   1       20.57       26.00      3.91 o
 -16   5   1        3.79        5.41      3.41 o
 -15   5   1       46.05       44.64      4.16 o
 -14   5   1        2.26        0.29      2.78 o
 -13   5   1      273.53      280.42      6.09 o
 -12   5   1       12.85        9.37      2.72 o
 -11   5   1       20.27       14.14      1.54 o
 -10   5   1      251.21      250.87      4.45 o
  -9   5   1       34.84       23.98      1.78 o
  -8   5   1       56.55       50.83      2.22 o
  -7   5   1       16.16       22.61      1.60 o
  -6   5   1      352.50      384.85      5.03 o
  -5   5   1        0.05        0.68      0.81 o
  -4   5   1      493.20      550.99      5.61 o
  -3   5   1     1044.48     1178.12     10.72 o
  -2   5   1      401.35      508.00      5.67 o
  -1   5   1      534.39      593.26     11.17 o
   0   5   1     5166.96     5740.37     49.85 o
   1   5   1       97.53      107.45      2.47 o
   2   5   1      202.08      242.87      4.00 o
   3   5   1      443.97      465.16      6.16 o
   4   5   1       14.25       26.99      1.45 o
   5   5   1      585.56      593.15      8.85 o
   6   5   1      238.07      207.00      3.60 o
   7   5   1      541.67      570.07      6.16 o
   8   5   1      317.07      300.53      4.30 o
   9   5   1        0.89        2.03      0.98 o
  10   5   1       65.88       66.69      2.33 o
  11   5   1       52.62       61.01      2.85 o
  12   5   1      492.28      476.47      6.47 o
  13   5   1        1.10        1.65      1.22 o
  14   5   1       32.58       41.19      3.51 o
  15   5   1       46.29       51.17      3.99 o
  16   5   1       62.73       53.79      3.98 o
  17   5   1       73.89       82.55     12.13 o
  18   5   1       19.11       27.26      7.92 o
 -18   6   1        3.00        6.66      5.74 o
 -17   6   1       57.86       60.61      5.39 o
 -16   6   1      339.94      335.05     10.59 o
 -15   6   1        4.23        1.59      1.94 o
 -14   6   1       24.46       24.90      4.29 o
 -13   6   1        6.26        2.71      3.25 o
 -12   6   1       77.05       74.48      3.50 o
 -11   6   1       61.72       71.50      3.80 o
 -10   6   1       57.50       54.00      2.50 o
  -9   6   1      194.49      179.37      3.86 o
  -8   6   1      322.79      291.78      5.25 o
  -7   6   1      238.74      268.12      4.60 o
  -6   6   1      677.96      633.08      7.22 o
  -5   6   1      381.11      397.23      4.90 o
  -4   6   1      214.66      250.53      3.68 o
  -3   6   1     2720.62     2792.59     20.61 o
  -2   6   1      111.82       79.31      2.50 o
  -1   6   1      764.78      833.21      9.04 o
   0   6   1     1646.82     1693.14     20.16 o
   1   6   1      571.90      583.44      6.00 o
   2   6   1     1733.84     1893.27     14.79 o
   3   6   1      368.46      357.96      5.06 o
   4   6   1      167.36      167.53      3.31 o
   5   6   1       64.89       60.36      2.30 o
   6   6   1      248.63      237.68      4.07 o
   7   6   1      170.91      153.24      3.43 o
   8   6   1     1338.25     1284.35     12.28 o
   9   6   1       32.92       34.34      2.04 o
  10   6   1       31.79       35.97      2.02 o
  11   6   1       75.91       81.27      2.98 o
  12   6   1        1.74        4.99      1.53 o
  13   6   1      759.84      770.21     11.50 o
  14   6   1       33.46       29.39      3.36 o
  15   6   1       48.97       52.95      4.41 o
  16   6   1       67.65       88.90      5.47 o
  17   6   1        2.02       12.43      6.35 o
  18   6   1       12.39       16.80      6.48 o
 -17   7   1        6.29       11.86      5.17 o
 -16   7   1       24.21       30.26      9.45 o
 -15   7   1      160.35      156.19     10.86 o
 -14   7   1        3.32        2.67      2.21 o
 -13   7   1      224.07      228.90      6.58 o
 -12   7   1       15.98       13.92      2.11 o
 -11   7   1       45.17       39.65      2.97 o
 -10   7   1      112.94      134.52      3.60 o
  -9   7   1       25.36       16.51      1.71 o
  -8   7   1       19.26       25.29      2.13 o
  -7   7   1        0.12        3.43      1.17 o
  -6   7   1        9.75       11.22      1.39 o
  -5   7   1     2897.69     2822.91     21.42 o
  -4   7   1       55.92       55.66      2.17 o
  -3   7   1      253.72      287.74      4.16 o
  -2   7   1     1085.31     1098.34     10.37 o
  -1   7   1       36.31       48.81      2.32 o
   0   7   1       26.16       36.19      2.57 o
   1   7   1     2431.56     2452.63     18.80 o
   2   7   1       98.19       99.37      2.75 o
   3   7   1     1149.59     1115.77     11.25 o
   4   7   1       52.47       47.71      2.53 o
   5   7   1      154.18      170.79      3.60 o
   6   7   1      393.87      382.58      5.54 o
   7   7   1        5.19        9.06      1.48 o
   8   7   1        5.46        4.24      1.30 o
   9   7   1      659.58      703.35      8.34 o
  10   7   1      161.58      141.75      4.62 o
  11   7   1      153.73      164.22      3.96 o
  12   7   1       42.92       50.10      3.28 o
  13   7   1       12.94        8.81      2.08 o
  14   7   1       78.51       79.87     10.80 o
  15   7   1      520.85      576.67     13.60 o
  16   7   1      230.28      219.00     16.60 o
  17   7   1       11.40       11.85      6.05 o
 -17   8   1       59.78       65.25     15.59 o
 -16   8   1        3.27        5.90      8.25 o
 -15   8   1      219.54      241.47      9.10 o
 -14   8   1      101.29      111.90     11.54 o
 -13   8   1      164.92      179.24      7.07 o
 -12   8   1      104.99      101.28      5.18 o
 -11   8   1      155.88      165.23      4.43 o
 -10   8   1        2.33       -0.09      1.34 o
  -9   8   1       31.70       40.95      2.40 o
  -8   8   1       19.51        5.16      1.57 o
  -7   8   1        1.25        6.09      1.66 o
  -6   8   1       89.08       66.92      2.55 o
  -5   8   1       88.95       89.76      2.88 o
  -4   8   1      380.94      353.16      5.47 o
  -3   8   1       28.50       33.13      2.03 o
  -2   8   1        3.31        0.19      1.25 o
  -1   8   1      200.45      202.81      4.49 o
   0   8   1     2788.95     2725.62     22.38 o
   1   8   1     3444.68     3485.08     25.93 o
   2   8   1        2.85        2.76      1.20 o
   3   8   1       76.82       85.84      2.70 o
   4   8   1       89.64       90.06      2.74 o
   5   8   1       27.07       17.04      1.60 o
   6   8   1        6.05       19.77      1.65 o
   7   8   1     1164.62     1094.52     11.31 o
   8   8   1       21.14       27.31      2.03 o
   9   8   1      176.95      152.86      3.78 o
  10   8   1        2.60        4.30      1.57 o
  11   8   1       23.76       21.89      2.46 o
  12   8   1       63.53       59.49      3.69 o
  13   8   1      149.86      157.89      9.38 o
  14   8   1       67.64       73.76     16.38 o
  15   8   1       29.08       39.81      8.33 o
  16   8   1        2.81       11.50      5.43 o
 -16   9   1        1.27        3.09      3.36 o
 -15   9   1        0.15       -2.11      2.97 o
 -14   9   1      144.82      150.17      8.90 o
 -13   9   1        0.99        2.37      2.17 o
 -12   9   1       45.97       51.63      5.39 o
 -11   9   1      313.79      311.15      6.65 o
 -10   9   1       29.94       36.86      2.62 o
  -9   9   1       17.76       18.44      2.11 o
  -8   9   1        0.40        0.32      1.46 o
  -7   9   1       27.66       25.66      2.05 o
  -6   9   1       51.64       52.98      2.64 o
  -5   9   1       12.02       13.69      1.72 o
  -4   9   1      337.98      270.89      4.95 o
  -3   9   1      538.19      546.62      7.82 o
  -2   9   1     1738.56     1700.20     16.43 o
  -1   9   1       20.07       19.28      1.91 o
   0   9   1        3.76        2.57      1.54 o
   1   9   1       89.89       98.44      3.21 o
   2   9   1       46.53       55.30      2.66 o
   3   9   1      104.24      102.88      3.25 o
   4   9   1        6.29       10.94      1.72 o
   5   9   1        7.50        9.45      1.53 o
   6   9   1      106.30       84.91      3.03 o
   7   9   1       15.21        9.20      1.65 o
   8   9   1        2.36        4.36      1.35 o
   9   9   1        1.83        2.95      1.74 o
  10   9   1       17.65       14.54      2.86 o
  11   9   1       11.76       16.64      2.63 o
  12   9   1        3.17        1.87      2.09 o
  13   9   1       19.92       22.37      2.94 o
  14   9   1      111.41      133.34     10.54 o
  15   9   1      121.07      168.18     13.77 o
 -15  10   1        9.00       17.51      4.30 o
 -14  10   1        3.56        3.68      3.47 o
 -13  10   1        3.46        9.74      3.86 o
 -11  10   1      146.58      149.11      8.77 o
 -10  10   1       57.31       57.14      3.39 o
  -9  10   1       28.35       27.67      2.44 o
  -8  10   1       43.75       41.90      2.71 o
  -7  10   1       62.53       60.34      3.18 o
  -6  10   1       78.07       78.79      3.24 o
  -5  10   1       75.09       65.33      3.78 o
  -4  10   1      166.76      168.10      4.15 o
  -3  10   1      888.73      910.04     11.17 o
  -2  10   1        0.13        0.22      1.37 o
  -1  10   1       15.59       17.35      1.86 o
   0  10   1        2.57        1.98      1.38 o
   1  10   1      145.14      150.71      3.87 o
   2  10   1      310.05      297.49      5.34 o
   3  10   1       64.50       59.53      3.97 o
   4  10   1      150.86      150.08      4.68 o
   5  10   1      604.04      585.12      7.86 o
   6  10   1       12.41       18.35      1.91 o
   7  10   1      172.81      168.29      4.07 o
   8  10   1        2.48       -1.81      1.97 o
   9  10   1      212.37      205.64      6.37 o
  10  10   1       91.17       94.44      7.49 o
  11  10   1        7.82       12.56      2.76 o
  12  10   1      158.85      167.61     14.59 o
  13  10   1       33.97       45.52      4.06 o
  14  10   1       18.73       12.43      3.63 o
 -14  11   1       30.83       21.79      4.78 o
 -13  11   1       74.81       68.80      7.00 o
 -11  11   1        0.21       -1.58      4.89 o
 -10  11   1      179.02      186.25      5.69 o
  -9  11   1        9.78        8.99      2.33 o
  -8  11   1       22.80       21.89      3.22 o
  -7  11   1      347.56      341.89      6.55 o
  -6  11   1        0.30       -0.59      1.84 o
  -5  11   1      941.75      925.20     10.93 o
  -4  11   1        6.19        3.70      1.59 o
  -3  11   1        4.93        3.24      1.61 o
  -2  11   1      403.52      421.88      6.71 o
  -1  11   1      255.81      239.56      5.02 o
   0  11   1        7.41        6.28      1.65 o
   1  11   1      614.39      617.21      9.05 o
   2  11   1       33.93       32.39      2.37 o
   3  11   1       10.54       12.32      1.84 o
   4  11   1       38.25       34.48      2.36 o
   5  11   1       15.26       14.14      1.80 o
   6  11   1      440.16      461.20     15.75 o
   7  11   1       32.40       28.87      3.69 o
   8  11   1       53.18       56.00      4.58 o
   9  11   1      354.37      355.99      9.46 o
  10  11   1        3.89        8.32      3.49 o
  11  11   1        9.64       11.41      2.85 o
  12  11   1       16.37       18.52      4.28 o
  13  11   1       91.67      110.16      7.01 o
 -11  12   1      118.90      110.32     13.03 o
 -10  12   1      407.58      447.33     15.81 o
  -9  12   1      119.70      130.27     10.02 o
  -8  12   1        0.96       -0.65      1.79 o
  -7  12   1        2.31        0.47      2.22 o
  -6  12   1        0.30       -2.14      2.14 o
  -5  12   1        0.34        2.78      2.64 o
  -4  12   1      182.06      174.76      4.74 o
  -3  12   1      553.25      564.12      8.14 o
  -2  12   1        0.00        0.55      1.53 o
  -1  12   1        0.85       -1.35      1.48 o
   0  12   1      405.80      405.93     10.21 o
   1  12   1      165.05      161.77      4.23 o
   2  12   1      114.18      118.12      6.04 o
   3  12   1       14.41       18.99      2.65 o
   4  12   1      258.35      281.73      7.48 o
   5  12   1      182.03      197.04      6.31 o
   6  12   1       26.82       19.98      4.95 o
   7  12   1       42.68       54.19      4.68 o
   8  12   1      513.95      539.74     12.02 o
   9  12   1       49.05       57.85      5.92 o
  10  12   1       73.96       83.91      6.39 o
  11  12   1       68.97       71.83      4.90 o
  12  12   1      216.42      244.33      7.67 o
 -10  13   1      194.54      215.71     11.81 o
  -9  13   1        3.29        3.06      7.31 o
  -8  13   1        1.97        7.18      5.89 o
  -7  13   1      413.05      424.02     15.88 o
  -6  13   1      485.41      524.64     17.51 o
  -5  13   1       10.42       10.53      2.94 o
  -4  13   1        0.36       -0.46      2.44 o
  -3  13   1        0.09       -1.31      2.98 o
  -2  13   1      383.20      413.41     10.13 o
  -1  13   1        9.48        9.99      3.07 o
   0  13   1        1.38        2.76      3.58 o
   1  13   1       74.55       79.59      5.38 o
   2  13   1       42.57       42.38      4.25 o
   3  13   1        3.95        5.46      2.84 o
   4  13   1       17.78       21.22      3.55 o
   5  13   1      244.81      265.90      8.49 o
   6  13   1       38.98       33.43      4.30 o
   7  13   1       45.12       57.14      4.91 o
   8  13   1       31.97       38.41      4.34 o
   9  13   1       22.32       18.65      5.73 o
  10  13   1       85.27      101.28     13.04 o
  -8  14   1      166.74      175.91     11.35 o
  -7  14   1      136.94      144.72     17.82 o
  -6  14   1       10.95       10.28      7.44 o
  -5  14   1       34.56       33.97      6.88 o
  -4  14   1       32.03       38.25      6.66 o
  -3  14   1        0.90       -4.20      4.20 o
  -2  14   1        1.17        3.98      4.66 o
  -1  14   1        0.64       -1.45      2.53 o
   0  14   1        2.71        4.33      2.81 o
   1  14   1        2.73        6.64      2.90 o
   2  14   1       16.31       10.52      3.14 o
   3  14   1       63.00       63.13      4.96 o
   4  14   1       16.64       13.06      3.25 o
   5  14   1        0.09        1.25      2.68 o
   6  14   1      100.37      108.60      6.17 o
   7  14   1       73.36       76.44      5.42 o
   8  14   1       46.23       51.20      7.51 o
  -5  15   1       96.19       95.23      9.76 o
  -4  15   1       51.95       41.92     13.72 o
  -3  15   1       90.13      107.53     10.28 o
  -2  15   1       69.83       86.09      9.42 o
  -1  15   1        9.39       10.29      5.45 o
   0  15   1        0.07       -4.13      4.13 o
   1  15   1        4.45        9.39      5.26 o
   2  15   1       64.14       63.14      8.26 o
   3  15   1      211.18      218.76     12.66 o
   4  15   1        1.17       -4.21      4.21 o
   5  15   1        9.17        6.01      5.57 o
 -19   0   2       26.95       22.70      3.89 o
 -18   0   2       52.71       58.32      6.35 o
 -17   0   2      113.02      126.48      9.75 o
 -16   0   2       57.46       50.38      4.79 o
 -15   0   2      504.76      486.23     27.17 o
 -14   0   2       83.96       94.60      6.22 o
 -13   0   2      122.39      134.76      5.98 o
 -12   0   2      244.92      214.82      7.18 o
 -11   0   2       25.40       43.92      3.01 o
 -10   0   2      306.21      348.79      5.86 o
  -9   0   2      642.53      572.70      7.77 o
  -8   0   2       18.56       17.48      2.22 o
  -7   0   2       17.75        3.53      0.95 o
  -6   0   2     7717.63     8466.26    105.48 o
  -5   0   2     5276.25     5688.53     60.60 o
  -4   0   2     1759.71     1646.42     18.54 o
  -3   0   2     1555.08     1798.22     23.71 o
  -2   0   2     9316.62     9187.82    169.25 o
  -1   0   2       19.12       31.18      1.32 o
   2   0   2    10413.60    11369.50    152.65 o
   3   0   2     3432.16     3630.56     39.54 o
   4   0   2        2.99       -1.27      1.27 o
   5   0   2        9.00        9.04      0.97 o
   6   0   2     3871.96     4198.92     37.56 o
   7   0   2      226.27      178.79      4.36 o
   8   0   2      356.23      413.23      6.09 o
   9   0   2      791.47      873.86     10.45 o
  10   0   2     1331.85     1433.87     18.40 o
  11   0   2       36.47       42.29      3.49 o
  12   0   2     1183.21     1044.02     15.01 o
  13   0   2      212.45      208.00      9.46 o
  14   0   2      750.96      765.23     14.36 o
  15   0   2      142.42      151.63     12.80 o
  16   0   2      352.68      359.80     19.73 o
  17   0   2      240.88      233.04     16.53 o
  19   0   2      132.04      108.77     13.80 o
 -19   1   2      237.60      278.49     13.58 o
 -18   1   2        7.92        8.51      2.12 o
 -17   1   2        4.18        7.36      2.03 o
 -16   1   2      583.36      566.37      9.80 o
 -15   1   2       46.73       34.72      2.84 o
 -14   1   2       16.73       17.46      2.18 o
 -13   1   2      136.27      105.64      3.84 o
 -12   1   2        1.86        1.83      1.20 o
 -11   1   2      475.51      425.35      4.91 o
 -10   1   2       58.46       79.91      2.01 o
  -9   1   2       55.38       63.07      1.74 o
  -8   1   2      224.56      223.93      2.93 o
  -7   1   2      246.09      296.98      3.29 o
  -6   1   2     1095.83     1207.25      9.43 o
  -5   1   2     5836.21     5871.55     44.34 o
  -4   1   2     3272.57     3359.01     25.68 o
  -3   1   2      102.23      105.92      2.01 o
  -2   1   2    34141.78    31919.59    488.86 o
  -1   1   2        4.61       19.25      1.00 o
   0   1   2      943.47     1079.85     14.94 o
   1   1   2      605.07      572.05     24.14 o
   2   1   2    52173.42    49770.75    635.89 o
   3   1   2     5365.46     5510.72     51.05 o
   4   1   2      119.89      100.38      5.39 o
   5   1   2       52.89       76.61      1.64 o
   6   1   2      511.86      508.50      4.46 o
   7   1   2     1219.66     1346.27      9.84 o
   8   1   2      423.78      445.87      5.10 o
   9   1   2       16.56       15.52      1.15 o
  10   1   2        3.52        5.78      1.00 o
  11   1   2      476.18      406.51      5.04 o
  12   1   2        0.03        1.07      1.02 o
  13   1   2      101.86       87.78      2.74 o
  14   1   2        0.52        1.22      1.58 o
  15   1   2        1.44       -1.12      3.14 o
  16   1   2      743.18      705.46     20.11 o
  17   1   2      210.06      222.25     12.46 o
  18   1   2       21.29       16.95      4.97 o
  19   1   2       33.16       48.11      6.90 o
 -19   2   2       67.76       75.51      4.05 o
 -18   2   2       90.28       88.96      5.07 o
 -17   2   2       23.08       19.42      4.22 o
 -16   2   2       17.11       16.56      2.38 o
 -15   2   2       41.27       50.94      3.30 o
 -14   2   2      388.65      380.55      7.46 o
 -13   2   2      252.30      241.45      5.62 o
 -12   2   2        6.68        5.39      1.42 o
 -11   2   2     2224.26     2058.90     15.36 o
 -10   2   2       25.53       34.22      1.44 o
  -9   2   2      105.43      115.53      2.19 o
  -8   2   2        0.33       -0.51      0.60 o
  -7   2   2      115.75      107.07      1.97 o
  -6   2   2      284.46      286.14      3.50 o
  -5   2   2      929.51      946.98      7.27 o
  -4   2   2       83.53       73.95      2.21 o
  -3   2   2       64.15       90.07      4.71 o
  -2   2   2      510.72      502.46      8.40 o
  -1   2   2      155.80      151.33      5.62 o
   0   2   2      349.34      357.21      6.63 o
   1   2   2     2265.21     2336.03     45.55 o
   2   2   2     5158.08     5259.29    125.38 o
   3   2   2     3191.28     3352.30     86.01 o
   4   2   2        1.42        2.96      0.65 o
   5   2   2      858.14      887.89      7.21 o
   6   2   2       13.74       14.49      1.18 o
   7   2   2      352.46      298.55      3.59 o
   8   2   2      659.40      696.59      6.58 o
   9   2   2      190.11      167.68      2.92 o
  10   2   2       36.83       40.12      1.77 o
  11   2   2      142.64      128.24      4.88 o
  12   2   2      179.19      179.36      3.34 o
  13   2   2      248.78      237.76      5.52 o
  14   2   2      239.59      233.15      5.78 o
  15   2   2       74.62       77.32      5.92 o
  16   2   2        8.36       11.55      4.20 o
  17   2   2       41.33       34.74      6.08 o
  18   2   2      130.79      119.31     11.15 o
  19   2   2       30.90       42.63      6.82 o
 -19   3   2       11.12       13.54      3.22 o
 -18   3   2       42.17       46.41      3.90 o
 -17   3   2       17.07       17.93      2.48 o
 -16   3   2        1.61        0.08      1.62 o
 -15   3   2        2.47        2.01      2.15 o
 -14   3   2        6.45        7.00      1.84 o
 -13   3   2      367.77      346.65      6.20 o
 -12   3   2      121.88      133.81      3.74 o
 -11   3   2      154.64      147.53      2.94 o
 -10   3   2     1616.45     1583.83     12.35 o
  -9   3   2        5.81        0.75      0.96 o
  -8   3   2        0.26        1.84      0.81 o
  -7   3   2      884.14      933.23      7.75 o
  -6   3   2      248.37      245.27      2.94 o
  -5   3   2     1113.41     1158.70      8.61 o
  -4   3   2     5424.80     5714.98     38.10 o
  -3   3   2     1085.55     1154.10     11.03 o
  -2   3   2        0.20        0.93      0.72 o
  -1   3   2       37.55       22.51      1.72 o
   0   3   2     2319.04     2500.99     36.85 o
   1   3   2     2878.30     3007.77     70.54 o
   2   3   2      506.97      504.94     13.23 o
   3   3   2     1761.71     1931.05     67.94 o
   4   3   2        6.90       12.03      1.04 o
   5   3   2       95.39       91.84      1.90 o
   6   3   2      710.57      787.48      7.35 o
   7   3   2       53.18       58.05      1.68 o
   8   3   2      578.43      581.16      5.13 o
   9   3   2      598.95      569.69      7.01 o
  10   3   2      339.57      350.58      4.59 o
  11   3   2       86.60       86.92      3.27 o
  12   3   2        7.10        9.31      1.23 o
  13   3   2      395.34      389.58      6.31 o
  14   3   2       19.60       16.18      2.19 o
  15   3   2        0.29       -1.27      1.85 o
  16   3   2      181.97      181.26      9.99 o
  17   3   2       15.12       19.26      4.71 o
  18   3   2       56.01       76.50      8.54 o
  19   3   2       12.76       17.44      4.40 o
 -19   4   2        0.25        4.20      3.38 o
 -18   4   2        8.68       13.19      3.30 o
 -17   4   2       26.59       31.41      3.24 o
 -16   4   2       37.58       54.23      5.09 o
 -15   4   2      229.69      228.07      6.85 o
 -14   4   2       23.25       25.84      3.54 o
 -13   4   2      683.64      687.64     10.23 o
 -12   4   2       19.30       20.33      2.15 o
 -11   4   2      591.57      547.56      6.41 o
 -10   4   2      614.40      589.12      7.22 o
  -9   4   2     2556.53     2467.74     20.63 o
  -8   4   2     2267.93     2068.22     15.96 o
  -7   4   2     1256.30     1137.49      9.70 o
  -6   4   2      284.54      286.61      3.72 o
  -5   4   2      811.65      954.14      8.53 o
  -4   4   2     6303.08     6833.26     42.91 o
  -3   4   2     6159.63     6790.93     58.35 o
  -2   4   2     8585.82     9092.12     73.38 o
  -1   4   2      178.07      185.11      3.50 o
   0   4   2      265.79      334.63      6.22 o
   1   4   2      944.27      939.34     10.90 o
   2   4   2       16.91       17.18      1.56 o
   3   4   2     2093.31     2423.08     18.66 o
   4   4   2    14279.24    15011.89     99.11 o
   5   4   2        0.90        3.27      0.74 o
   6   4   2      687.48      664.78      6.34 o
   7   4   2      290.38      272.65      3.38 o
   8   4   2      763.36      741.50      6.58 o
   9   4   2      299.42      262.52      3.80 o
  10   4   2     5032.83     4827.37     36.57 o
  11   4   2      358.72      331.98      4.91 o
  12   4   2        0.14       -0.13      1.02 o
  13   4   2      427.20      436.65      7.22 o
  14   4   2       22.90       16.82      2.24 o
  15   4   2        0.26       -0.65      1.69 o
  16   4   2       99.61      119.58      8.42 o
  17   4   2        3.48        5.72      3.62 o
  18   4   2       30.31       57.19      7.09 o
 -18   5   2       44.32       44.42      4.80 o
 -17   5   2       69.28       70.34      5.10 o
 -16   5   2       80.84       82.52      4.39 o
 -15   5   2       95.23       90.59      6.34 o
 -14   5   2        1.17        1.40      2.03 o
 -13   5   2       99.31       90.81      3.88 o
 -12   5   2      351.54      323.87      6.51 o
 -11   5   2      142.83      146.45      4.20 o
 -10   5   2      942.39      894.22     10.82 o
  -9   5   2      485.79      458.00      6.05 o
  -8   5   2      327.44      320.04      5.60 o
  -7   5   2      964.66     1017.25      9.89 o
  -6   5   2       38.14       48.61      2.21 o
  -5   5   2      935.79      898.66      8.06 o
  -4   5   2     2979.60     3226.07     23.08 o
  -3   5   2        5.00       10.50      0.93 o
  -2   5   2     1295.40     1266.31     11.01 o
  -1   5   2      166.02      171.14      3.84 o
   0   5   2     1164.04     1124.79      9.97 o
   1   5   2      136.79      141.92      2.53 o
   2   5   2       51.90       42.79      2.26 o
   3   5   2        2.42       -0.49      0.77 o
   4   5   2      437.19      452.19      5.23 o
   5   5   2       35.16       36.22      2.02 o
   6   5   2     1153.02     1180.93     10.41 o
   7   5   2       73.02       71.68      2.16 o
   8   5   2       56.62       55.80      1.88 o
   9   5   2     1119.30     1057.76      9.52 o
  10   5   2      535.40      514.83      6.37 o
  11   5   2       12.74       11.38      1.34 o
  12   5   2        3.96        2.46      1.38 o
  13   5   2      171.33      159.99      5.24 o
  14   5   2        8.60       10.76      1.87 o
  15   5   2      185.62      198.22      8.25 o
  16   5   2       35.21       42.95      7.72 o
  17   5   2        6.25       12.84      4.16 o
  18   5   2        1.20       13.62      5.95 o
 -18   6   2       10.86       35.35      7.71 o
 -17   6   2      181.97      205.84      6.33 o
 -16   6   2      129.30      140.97      5.49 o
 -15   6   2       31.89       31.23      3.19 o
 -14   6   2       37.52       41.29      3.37 o
 -13   6   2       39.62       37.68      2.88 o
 -12   6   2      192.92      179.29      5.28 o
 -11   6   2        4.90        4.19      1.71 o
 -10   6   2       19.72       27.94      2.28 o
  -9   6   2      964.17      837.16      9.21 o
  -8   6   2       18.43       13.45      1.49 o
  -7   6   2      764.63      750.88      7.62 o
  -6   6   2      448.92      423.03      5.15 o
  -5   6   2      126.40      133.79      2.74 o
  -4   6   2       15.77       24.53      2.01 o
  -3   6   2      922.13      951.41      8.48 o
  -2   6   2        3.98        6.11      1.04 o
  -1   6   2       18.17       29.28      1.93 o
   0   6   2        0.35        1.22      0.83 o
   1   6   2      114.62      131.39      2.53 o
   2   6   2      757.04      752.82      7.81 o
   3   6   2       34.78       44.88      1.88 o
   4   6   2      247.95      245.20      3.86 o
   5   6   2        0.05       -0.61      1.03 o
   6   6   2       23.26       22.35      1.63 o
   7   6   2       84.53      105.55      2.88 o
   8   6   2      469.01      419.15      5.70 o
   9   6   2     1237.16     1095.50     10.58 o
  10   6   2       23.47       27.17      1.73 o
  11   6   2      154.61      138.58      4.00 o
  12   6   2        1.89       -1.33      1.33 o
  13   6   2       39.97       37.08      2.62 o
  14   6   2        9.06        8.15      3.02 o
  15   6   2       15.97       11.78      6.92 o
  16   6   2      190.04      204.59     16.30 o
  17   6   2      208.54      224.09     17.17 o
 -17   7   2        0.67        0.57      2.94 o
 -16   7   2       72.01       74.10      4.40 o
 -15   7   2       37.14       34.90      5.93 o
 -14   7   2        2.83        8.80      3.45 o
 -13   7   2      140.24      154.82      4.90 o
 -12   7   2      259.07      292.81      6.87 o
 -11   7   2       54.43       45.49      2.89 o
 -10   7   2        2.80        2.24      1.29 o
  -9   7   2      102.61      118.01      3.31 o
  -8   7   2       18.47       27.79      1.77 o
  -7   7   2       55.16       48.82      2.12 o
  -6   7   2       19.42       15.68      1.40 o
  -5   7   2       61.40       65.61      2.29 o
  -4   7   2       32.09       28.81      2.00 o
  -3   7   2      159.85      157.59      3.00 o
  -2   7   2       52.09       42.32      2.05 o
  -1   7   2      451.12      463.44      5.91 o
   0   7   2      500.53      450.46      5.33 o
   1   7   2        0.58        0.83      0.92 o
   2   7   2       38.68       52.69      2.26 o
   3   7   2        0.56        1.39      1.42 o
   4   7   2       66.95       57.37      2.32 o
   5   7   2       77.90       59.57      2.39 o
   6   7   2      209.07      193.00      4.41 o
   7   7   2       10.59        7.19      1.84 o
   8   7   2        1.24       -0.20      1.12 o
   9   7   2       21.58       29.60      1.68 o
  10   7   2       41.79       38.32      2.78 o
  11   7   2        0.05       -0.89      1.84 o
  12   7   2        4.55        4.21      1.96 o
  13   7   2      145.14      159.18      4.97 o
  14   7   2      122.51      113.96      5.17 o
  15   7   2       60.59       73.56     11.28 o
  16   7   2      273.46      266.34     17.99 o
  17   7   2        0.99       11.11      5.63 o
 -17   8   2        8.90       16.20      4.34 o
 -16   8   2       71.40       71.54      5.80 o
 -15   8   2        6.72        7.75      2.27 o
 -14   8   2        1.51        2.60      2.94 o
 -13   8   2        9.03       11.33      2.25 o
 -12   8   2        7.33        6.43      3.10 o
 -11   8   2       43.04       38.46      4.69 o
 -10   8   2       36.60       26.49      2.06 o
  -9   8   2      145.59      146.08      3.72 o
  -8   8   2       66.16       75.24      2.89 o
  -7   8   2      102.01       61.60      2.62 o
  -6   8   2      668.27      608.49      7.59 o
  -5   8   2        0.21        5.08      2.31 o
  -4   8   2        9.44        5.74      1.37 o
  -3   8   2      327.78      320.84      5.11 o
  -2   8   2      748.43      748.46     13.75 o
  -1   8   2       64.04       54.42      3.25 o
   0   8   2      390.29      379.94      6.50 o
   1   8   2        3.68        4.64      1.75 o
   2   8   2      803.81      775.64      8.00 o
   3   8   2        1.84       -1.01      1.09 o
   4   8   2      344.05      350.24      5.28 o
   5   8   2        0.01        5.48      1.70 o
   6   8   2      237.06      189.68      3.86 o
   7   8   2        0.63        0.69      1.15 o
   8   8   2      156.28      131.66      5.84 o
   9   8   2       38.89       47.97      3.08 o
  10   8   2       58.13       39.93      3.72 o
  11   8   2        2.82        0.31      1.63 o
  12   8   2       27.64       30.43      3.74 o
  13   8   2      158.53      169.03      5.63 o
  14   8   2        0.85       -1.51      2.95 o
  15   8   2        4.14       21.14      7.33 o
  16   8   2       39.15       56.32     10.32 o
 -16   9   2        5.45        7.04      3.83 o
 -15   9   2        4.33        1.80      3.30 o
 -14   9   2      267.81      293.75      8.45 o
 -13   9   2        4.88        6.19      3.48 o
 -12   9   2      380.00      402.21     11.00 o
 -11   9   2      437.65      468.89      9.24 o
 -10   9   2        9.56        8.77      3.29 o
  -9   9   2       60.53       44.73      4.37 o
  -8   9   2     1136.42     1088.64     12.73 o
  -7   9   2      240.75      216.53      5.93 o
  -6   9   2      157.42      115.97      3.37 o
  -5   9   2        0.13        8.84      1.51 o
  -4   9   2       30.71       28.79      2.17 o
  -3   9   2     2155.47     2115.54     18.86 o
  -2   9   2      958.76      922.37     18.02 o
  -1   9   2     1331.55     1290.45     12.87 o
   0   9   2     3240.16     3246.43     26.74 o
   1   9   2       43.93       39.94      2.26 o
   2   9   2        7.03        2.89      1.36 o
   3   9   2     2097.84     2020.88     17.14 o
   4   9   2       14.76       14.14      1.90 o
   5   9   2      187.40      245.14      4.23 o
   6   9   2      282.18      247.22      4.28 o
   7   9   2        2.18       -0.46      1.43 o
   8   9   2      510.74      475.12      8.26 o
   9   9   2       98.25       89.84      4.12 o
  10   9   2       16.72       13.80      2.07 o
  11   9   2      725.30      778.18     18.31 o
  12   9   2        0.72       -1.95      1.95 o
  13   9   2       77.68       97.99      4.62 o
  14   9   2       29.16       35.25      4.95 o
  15   9   2        9.55       18.35      6.57 o
 -15  10   2       42.06       40.33      5.85 o
 -14  10   2       43.75       49.23      6.20 o
 -13  10   2       75.33       70.16      6.45 o
 -12  10   2      174.83      175.24      7.51 o
 -11  10   2      130.73      135.20      9.88 o
 -10  10   2        6.40       11.21      2.76 o
  -9  10   2      133.81      114.11      3.98 o
  -8  10   2       35.86       35.39      3.15 o
  -7  10   2      135.89      160.19      4.42 o
  -6  10   2      142.56      150.21      3.92 o
  -5  10   2      106.96      103.06      3.42 o
  -4  10   2       84.91       87.14      3.81 o
  -3  10   2        6.80        4.24      1.53 o
  -2  10   2      798.96      843.97     10.49 o
  -1  10   2        0.11        0.69      1.35 o
   0  10   2      255.09      244.11      4.71 o
   1  10   2       22.56       17.02      1.77 o
   2  10   2       91.03      104.33      3.21 o
   3  10   2      151.76      134.86      3.55 o
   4  10   2      701.12      692.49     10.19 o
   5  10   2       27.99       25.96      3.00 o
   6  10   2        2.81        1.71      1.81 o
   7  10   2      139.39      157.12      4.95 o
   8  10   2        0.53        3.46      2.11 o
   9  10   2      403.63      406.19      9.86 o
  10  10   2        4.45        3.10      2.31 o
  11  10   2        0.51        3.41      4.27 o
  12  10   2       85.94      105.82      8.75 o
  13  10   2      205.28      228.30     11.63 o
  14  10   2        2.56        1.11      3.84 o
 -14  11   2       42.73       38.41      5.78 o
 -12  11   2      198.45      187.90     14.64 o
 -11  11   2      171.91      190.01      7.07 o
 -10  11   2      394.87      452.76     10.47 o
  -9  11   2      211.41      215.91      7.23 o
  -8  11   2       13.17       11.15      2.03 o
  -7  11   2       79.29       74.68      3.47 o
  -6  11   2        0.47        2.89      1.65 o
  -5  11   2       58.48       66.26      3.08 o
  -4  11   2       11.82        8.32      2.05 o
  -3  11   2        1.83        1.47      1.22 o
  -2  11   2       98.44       87.23      3.44 o
  -1  11   2       15.59       16.82      2.84 o
   0  11   2        1.61        0.72      1.37 o
   1  11   2      304.28      305.50      6.82 o
   2  11   2       44.31       39.74      3.16 o
   3  11   2        3.57        3.49      1.93 o
   4  11   2      349.97      358.37      7.50 o
   5  11   2      208.89      212.33      6.31 o
   6  11   2       84.98       95.68      5.08 o
   7  11   2       95.69       95.93      4.84 o
   8  11   2       13.73       12.63      3.09 o
   9  11   2       37.69       28.51      5.65 o
  10  11   2        0.89        2.46      2.11 o
  11  11   2      270.83      300.89     10.09 o
  12  11   2       57.36       64.30      7.59 o
  13  11   2       16.23       15.28      4.75 o
 -12  12   2       12.83       17.57      7.35 o
 -11  12   2        8.69       15.17      5.01 o
 -10  12   2        9.36       10.18      2.95 o
  -9  12   2      156.82      171.28      6.81 o
  -8  12   2        0.11        2.32      2.67 o
  -7  12   2       67.63       82.07      5.29 o
  -6  12   2      193.78      184.94     10.32 o
  -5  12   2       23.21       18.10      3.28 o
  -4  12   2        1.10        1.29      2.17 o
  -3  12   2      484.42      522.15      9.48 o
  -2  12   2      119.75      124.60      5.31 o
  -1  12   2        1.28       -0.61      1.92 o
   0  12   2       30.44       29.36      2.89 o
   1  12   2      152.35      158.48      5.30 o
   2  12   2      104.35      104.32      4.72 o
   3  12   2      412.53      443.57      8.75 o
   4  12   2       48.13       48.26      3.94 o
   5  12   2       74.78       82.06      4.86 o
   6  12   2        1.47        0.94      3.09 o
   7  12   2      109.80      122.27      8.25 o
   8  12   2      110.65      118.75      6.96 o
   9  12   2      145.33      159.95      7.04 o
  10  12   2      231.38      269.70      8.05 o
  11  12   2        2.96       10.04      4.62 o
  12  12   2       24.76       30.52      5.64 o
 -10  13   2       25.79       39.25      6.74 o
  -9  13   2      140.87      166.16     10.72 o
  -8  13   2        0.40        5.09      5.34 o
  -7  13   2      110.62      135.41      7.31 o
  -6  13   2        0.11        1.61      2.67 o
  -5  13   2       20.61       22.25      3.58 o
  -4  13   2       42.35       48.88      4.46 o
  -3  13   2       15.49        9.01      5.35 o
  -2  13   2        9.92        3.59      2.70 o
  -1  13   2       28.94       27.75      3.80 o
   0  13   2      330.11      351.48     11.10 o
   1  13   2        5.45       12.23      4.28 o
   2  13   2        3.51        6.60      3.21 o
   3  13   2       76.30       70.38      5.27 o
   4  13   2       37.86       32.35      4.13 o
   5  13   2       13.72       19.45      3.71 o
   6  13   2        6.34        4.80      3.00 o
   7  13   2      322.85      332.73      9.66 o
   8  13   2       28.88       25.53      3.96 o
   9  13   2       65.11       79.81     10.24 o
  10  13   2       32.97       32.88      5.88 o
  -8  14   2       14.65        9.76      5.39 o
  -7  14   2       23.98       20.09      5.74 o
  -6  14   2        5.44        1.95      7.61 o
  -5  14   2       29.99       29.84      3.82 o
  -4  14   2       82.79       89.70      5.62 o
  -3  14   2      199.76      224.81      7.86 o
  -2  14   2      156.20      151.85      7.57 o
  -1  14   2      207.04      203.08      7.78 o
   0  14   2       29.36       27.35      8.81 o
   1  14   2      415.05      443.46     11.14 o
   2  14   2       82.42       79.41      6.25 o
   3  14   2        1.59        1.42      3.03 o
   4  14   2      264.82      271.64      8.88 o
   5  14   2        9.60        9.21      3.38 o
   6  14   2       14.04        6.73      3.30 o
   7  14   2       83.81       95.22      7.65 o
   8  14   2        1.62        0.10      2.95 o
  -5  15   2        8.52        5.21      4.84 o
  -4  15   2        8.04       -0.23      4.67 o
  -3  15   2       28.75       35.14      6.82 o
  -2  15   2        1.26        0.23      3.41 o
  -1  15   2       14.27       11.21      5.53 o
   0  15   2      102.70      102.88      6.64 o
   1  15   2      111.58      109.68      6.24 o
   2  15   2      154.69      165.20      7.34 o
   3  15   2        4.71        0.01      2.82 o
   4  15   2       10.27        3.90      3.08 o
 -19   1   3        1.30        4.11      2.02 o
 -18   1   3       24.02       31.44      3.04 o
 -17   1   3       28.34       28.80      2.91 o
 -16   1   3       15.83       12.17      2.22 o
 -15   1   3        6.92        3.17      1.73 o
 -14   1   3      271.70      261.53      6.69 o
 -13   1   3      341.62      317.24      6.55 o
 -12   1   3       48.30       45.40      2.67 o
 -11   1   3      664.79      662.86      7.06 o
 -10   1   3       80.86       73.18      1.95 o
  -9   1   3        0.20        0.50      0.63 o
  -8   1   3      182.80      189.18      2.64 o
  -7   1   3     2221.66     2391.02     16.50 o
  -6   1   3       11.99       25.67      0.95 o
  -5   1   3     1812.44     1871.94     12.99 o
  -4   1   3      543.62      511.14      7.80 o
  -3   1   3     5600.54     6225.46     80.54 o
  -2   1   3     2197.24     2457.66     31.82 o
  -1   1   3      945.34      981.79     13.59 o
   0   1   3      982.00     1127.12     13.15 o
   1   1   3     9746.62    10334.78    126.03 o
   2   1   3      975.33     1050.90     18.68 o
   3   1   3     2465.53     2449.42     27.79 o
   4   1   3     3055.30     3077.36     30.09 o
   5   1   3     2426.09     2444.68     25.79 o
   6   1   3     1230.78     1356.10     11.58 o
   7   1   3      157.56      163.08      2.52 o
   8   1   3      292.71      261.60      3.11 o
   9   1   3        5.38        3.74      0.95 o
  10   1   3      482.55      488.66      5.36 o
  11   1   3        2.45        4.21      0.92 o
  12   1   3       21.92       22.98      1.72 o
  13   1   3        5.63        4.32      2.06 o
  14   1   3        0.13        6.05      2.74 o
  15   1   3        0.31        5.53      3.56 o
  16   1   3      207.90      196.56     10.56 o
  17   1   3        0.13        2.61      3.76 o
  18   1   3        1.10        3.42      3.70 o
  19   1   3       62.12       68.37      7.91 o
 -19   2   3        0.82        6.57      2.47 o
 -18   2   3       19.47       22.84      3.00 o
 -17   2   3       43.98       39.91      3.33 o
 -16   2   3      324.29      356.97     11.61 o
 -15   2   3      259.02      240.50      6.21 o
 -14   2   3      584.11      555.68      9.36 o
 -13   2   3     1965.65     1929.97     21.59 o
 -12   2   3      593.85      564.32      6.63 o
 -11   2   3       20.00       19.44      1.38 o
 -10   2   3        0.15       -0.68      0.68 o
  -9   2   3       41.76       58.05      2.20 o
  -8   2   3      292.55      265.69      3.96 o
  -7   2   3     1409.63     1433.57     12.21 o
  -6   2   3      271.54      284.41      3.53 o
  -5   2   3     7002.00     7295.12     57.98 o
  -4   2   3     2213.28     2468.51     17.72 o
  -3   2   3     1953.63     2001.98     27.38 o
  -2   2   3     4655.75     4764.92     51.05 o
  -1   2   3      829.08      946.76     13.92 o
   0   2   3     1669.37     1733.32     24.24 o
   1   2   3     7422.68     7656.38    101.69 o
   2   2   3     4351.85     4475.20     83.94 o
   3   2   3      465.46      439.65      6.11 o
   4   2   3      399.51      336.59      5.43 o
   5   2   3      796.44      850.36      8.76 o
   6   2   3     2162.04     2149.99     15.77 o
   7   2   3     2224.02     2202.06     16.16 o
   8   2   3      809.58      783.75      7.29 o
   9   2   3      352.86      357.88      4.68 o
  10   2   3       51.28       44.99      1.72 o
  11   2   3        0.07       -0.45      1.31 o
  12   2   3       75.42       72.97      2.96 o
  13   2   3       15.40       12.94      1.50 o
  14   2   3       20.02       18.89      3.47 o
  15   2   3        0.71        1.91      3.40 o
  16   2   3       84.47       85.04     10.69 o
  17   2   3       52.55       57.81      7.19 o
  18   2   3        8.75       17.22      6.74 o
  19   2   3        4.23       14.53      6.36 o
 -19   3   3       19.85       22.13      2.99 o
 -18   3   3        9.23       17.60      3.41 o
 -17   3   3      145.43      155.08      5.76 o
 -16   3   3       61.43       68.17      4.17 o
 -15   3   3       19.87       19.23      2.71 o
 -14   3   3        3.88        2.32      1.58 o
 -13   3   3        7.42        7.27      1.74 o
 -12   3   3      257.38      241.34      4.21 o
 -11   3   3     3161.24     3017.89     21.46 o
 -10   3   3       86.18       94.02      2.63 o
  -9   3   3      872.03      838.98      8.80 o
  -8   3   3        5.79        2.73      0.77 o
  -7   3   3      792.43      738.16      7.61 o
  -6   3   3      343.09      308.49      3.70 o
  -5   3   3      230.83      207.44      2.79 o
  -4   3   3       56.35       83.48      2.66 o
  -3   3   3     2701.80     2830.20     24.20 o
  -2   3   3       53.75       57.50      1.75 o
  -1   3   3      648.15      692.68      8.14 o
   0   3   3      761.69      797.45     18.54 o
   1   3   3      570.21      642.02     16.25 o
   2   3   3      264.45      234.05      6.15 o
   3   3   3     1669.16     1709.20     49.05 o
   4   3   3        0.13       -0.34      1.15 o
   5   3   3     7178.85     7500.62     59.08 o
   6   3   3       73.23       87.21      2.31 o
   7   3   3     1093.58     1174.05      9.57 o
   8   3   3     1290.95     1248.79     10.29 o
   9   3   3        5.26        6.66      0.90 o
  10   3   3      301.28      296.24      3.93 o
  11   3   3      437.83      428.45      6.06 o
  12   3   3       58.23       47.25      2.54 o
  13   3   3       55.39       53.33      4.58 o
  14   3   3       23.20       27.61      3.92 o
  15   3   3       29.55       34.34      5.62 o
  16   3   3        1.45        1.27      3.42 o
  17   3   3        0.95        3.44      3.47 o
  18   3   3       18.50       16.01      4.56 o
 -19   4   3        4.39        5.17      3.12 o
 -18   4   3       15.65       20.49      2.87 o
 -17   4   3        1.65        4.65      3.05 o
 -16   4   3       20.05       17.41      2.76 o
 -15   4   3       27.21       22.96      3.19 o
 -14   4   3        8.26        7.90      2.07 o
 -13   4   3        5.19        4.78      1.82 o
 -12   4   3        0.01       -1.07      1.07 o
 -11   4   3      368.11      345.28      5.47 o
 -10   4   3        0.38        0.11      1.12 o
  -9   4   3      286.39      268.97      4.53 o
  -8   4   3     1422.27     1366.00     13.39 o
  -7   4   3       64.74       57.17      1.87 o
  -6   4   3       18.56       26.66      1.22 o
  -5   4   3      334.94      349.63      4.13 o
  -4   4   3     3220.49     3494.16     22.83 o
  -3   4   3      433.92      510.07      5.58 o
  -2   4   3        4.76        6.97      1.51 o
  -1   4   3      426.42      514.09      7.18 o
   0   4   3      298.31      321.34      6.00 o
   1   4   3       29.83       40.48      2.07 o
   2   4   3     1103.67     1194.07     13.34 o
   3   4   3      302.67      354.04      7.76 o
   4   4   3       51.26       50.16      1.83 o
   5   4   3      155.06      148.22      2.73 o
   6   4   3     1501.11     1614.92     11.47 o
   7   4   3      152.01      137.70      3.42 o
   8   4   3       77.06       68.19      1.83 o
   9   4   3       55.79       52.71      2.91 o
  10   4   3       43.61       53.24      2.54 o
  11   4   3       15.16        9.87      1.54 o
  12   4   3        8.43        6.76      1.51 o
  13   4   3      250.26      243.42      5.06 o
  14   4   3        9.65        9.49      2.40 o
  15   4   3        0.52        1.67      2.66 o
  16   4   3       58.75       59.57      6.95 o
  17   4   3       31.07       28.89      5.37 o
  18   4   3        0.90       10.48      5.75 o
 -18   5   3       60.28       54.94      4.06 o
 -17   5   3       11.12        5.49      2.29 o
 -16   5   3        0.50       -1.51      1.89 o
 -15   5   3        2.21        2.25      1.97 o
 -14   5   3       19.36       16.20      2.53 o
 -13   5   3        0.12       -0.64      1.47 o
 -12   5   3      111.36       98.62      4.49 o
 -11   5   3      987.26      948.34     10.51 o
 -10   5   3       98.63       91.61      3.04 o
  -9   5   3       50.21       43.78      2.29 o
  -8   5   3      402.17      419.48      5.89 o
  -7   5   3     1271.67     1312.05     11.40 o
  -6   5   3     1268.81     1353.20     10.49 o
  -5   5   3      395.74      375.27      4.32 o
  -4   5   3        1.75        0.64      0.64 o
  -3   5   3      177.00      220.52      4.30 o
  -2   5   3      406.84      502.63      5.75 o
  -1   5   3      214.44      220.99      7.85 o
   0   5   3     1078.96     1192.42     13.13 o
   1   5   3       66.64       79.51      2.84 o
   2   5   3      125.04      150.86      5.02 o
   3   5   3      590.09      572.92      8.75 o
   4   5   3      670.24      698.89      9.60 o
   5   5   3        1.08        0.51      0.83 o
   6   5   3      793.04      828.61      8.74 o
   7   5   3       39.25       54.84      1.56 o
   8   5   3      112.17      103.61      2.82 o
   9   5   3      120.63      123.80      3.45 o
  10   5   3     1452.44     1389.42     14.65 o
  11   5   3       94.68       97.78      5.22 o
  12   5   3       20.18       23.07      2.66 o
  13   5   3        0.04       -1.13      1.27 o
  14   5   3       11.66       14.88      2.63 o
  15   5   3        1.60        3.71      2.90 o
  16   5   3       38.63       40.36      6.28 o
  17   5   3       36.46       47.81      6.63 o
  18   5   3       34.94       42.42      6.11 o
 -18   6   3        0.86        4.76      2.16 o
 -17   6   3        3.34        8.03      2.39 o
 -16   6   3        1.67        4.64      3.06 o
 -15   6   3        9.13       12.12      2.52 o
 -14   6   3      137.59      127.68      5.08 o
 -13   6   3      565.97      572.74      9.56 o
 -12   6   3       57.73       68.24      3.43 o
 -11   6   3      950.77      941.26     11.80 o
 -10   6   3        0.98        3.48      1.41 o
  -9   6   3      149.00      134.34      3.91 o
  -8   6   3        5.25        5.92      1.49 o
  -7   6   3        9.07       11.15      1.31 o
  -6   6   3       54.76       66.10      2.11 o
  -5   6   3      818.65      759.56      7.30 o
  -4   6   3      597.79      650.06      6.42 o
  -3   6   3      182.45      192.65      2.94 o
  -2   6   3     1243.11     1303.25     12.51 o
  -1   6   3     1498.77     1507.46     43.39 o
   0   6   3      338.89      351.14      5.07 o
   1   6   3     1341.51     1329.75     11.59 o
   2   6   3       49.99       35.84      1.51 o
   3   6   3      926.76      935.02      8.81 o
   4   6   3      110.44       92.43      3.45 o
   5   6   3        2.05        3.09      1.45 o
   6   6   3       91.05      117.41      3.61 o
   7   6   3     1487.19     1464.86     14.08 o
   8   6   3      975.59      991.67      9.48 o
   9   6   3       45.46       43.74      2.45 o
  10   6   3       93.21       71.11      2.94 o
  11   6   3      185.21      184.19      4.45 o
  12   6   3       64.52       59.93      2.96 o
  13   6   3      181.57      181.55      4.53 o
  14   6   3       65.80       64.67      4.84 o
  15   6   3       27.56       26.59      3.78 o
  16   6   3       68.65       65.62     11.57 o
  17   6   3      109.70      106.35     13.90 o
 -17   7   3       58.34       51.09      4.83 o
 -16   7   3      218.55      237.97     12.95 o
 -15   7   3       71.83       85.00      4.64 o
 -14   7   3      966.23     1029.68     16.03 o
 -13   7   3      498.90      526.13     16.28 o
 -12   7   3       55.53       61.32      3.38 o
 -11   7   3      142.20      136.71      4.25 o
 -10   7   3       76.91       73.18      3.48 o
  -9   7   3      114.42      139.06      4.07 o
  -8   7   3      440.73      435.40      7.08 o
  -7   7   3      157.82      158.79      3.23 o
  -6   7   3      488.41      464.19      6.03 o
  -5   7   3      414.23      428.39      5.22 o
  -4   7   3      264.15      253.12      4.12 o
  -3   7   3      658.00      646.00      7.24 o
  -2   7   3       31.32       31.93      2.29 o
  -1   7   3      113.67      121.84      4.19 o
   0   7   3      444.21      485.19      5.87 o
   1   7   3      111.59      114.10      2.49 o
   2   7   3     3533.31     3493.60     25.46 o
   3   7   3        4.76       10.74      1.14 o
   4   7   3      238.99      211.01      5.13 o
   5   7   3      813.79      777.58      9.92 o
   6   7   3       10.00        8.08      1.81 o
   7   7   3        2.98        5.15      1.67 o
   8   7   3      168.92      192.57      4.03 o
   9   7   3       86.78       62.83      2.87 o
  10   7   3       76.48       77.48      3.49 o
  11   7   3      232.84      225.71      5.47 o
  12   7   3        7.50        8.04      1.86 o
  13   7   3       11.11       14.16      3.99 o
  14   7   3       20.28       33.12      7.65 o
  15   7   3       35.11       29.96      5.34 o
  16   7   3        0.25       10.73      6.43 o
  17   7   3       16.77       29.13      8.10 o
 -17   8   3       11.66       14.46      4.33 o
 -16   8   3       20.78       28.92      7.28 o
 -15   8   3       66.63       70.04      4.42 o
 -14   8   3       49.82       64.41      4.22 o
 -13   8   3        2.13        6.87      2.44 o
 -12   8   3       33.12       42.77      3.10 o
 -11   8   3      194.02      195.11      5.19 o
 -10   8   3       86.37       63.93      3.85 o
  -9   8   3        0.09        1.09      1.73 o
  -8   8   3      325.00      322.30      7.06 o
  -7   8   3       94.80       84.51      3.08 o
  -6   8   3      246.28      212.86      4.14 o
  -5   8   3       67.88       56.94      3.34 o
  -4   8   3      816.33      796.97      8.78 o
  -3   8   3      137.94      129.36      3.18 o
  -2   8   3       78.70       81.28      2.64 o
  -1   8   3     2001.71     1962.14     32.19 o
   0   8   3      435.47      423.26      5.28 o
   1   8   3      331.98      304.45      4.34 o
   2   8   3      102.94       83.27      2.38 o
   3   8   3       94.72      103.43      3.43 o
   4   8   3      380.64      380.19      6.67 o
   5   8   3       15.29       27.22      2.42 o
   6   8   3      177.13      146.18      4.40 o
   7   8   3       22.85       22.65      2.38 o
   8   8   3       44.50       31.25      2.67 o
   9   8   3        0.11       -0.60      2.04 o
  10   8   3      415.90      420.41      7.73 o
  11   8   3      375.94      372.49      7.35 o
  12   8   3      123.15      114.67      4.59 o
  13   8   3        2.69        2.20      4.16 o
  14   8   3       95.84       98.48      7.05 o
  15   8   3       70.97       79.21      6.97 o
  16   8   3      147.46      225.77     17.20 o
 -16   9   3        2.83        1.42      3.37 o
 -15   9   3       90.42       99.21      6.27 o
 -14   9   3       14.40       12.15      2.99 o
 -13   9   3       17.01       23.40      4.82 o
 -12   9   3       11.98       13.21      2.96 o
 -11   9   3        6.41        2.37      2.10 o
 -10   9   3        0.49       -0.70      1.89 o
  -9   9   3       22.27       28.94      3.34 o
  -8   9   3       25.22       27.81      2.93 o
  -7   9   3      295.01      285.03      5.39 o
  -6   9   3       26.44       33.84      2.08 o
  -5   9   3      162.23      188.23      3.97 o
  -4   9   3        4.12        7.95      1.40 o
  -3   9   3        0.58        3.14      1.27 o
  -2   9   3      243.90      254.74      5.83 o
  -1   9   3       10.88       13.62      2.90 o
   0   9   3       56.45       53.41      2.19 o
   1   9   3      392.46      375.24      6.29 o
   2   9   3     1112.27     1107.85     12.25 o
   3   9   3      197.13      196.50      4.58 o
   4   9   3      257.93      206.24      5.35 o
   5   9   3      104.73      101.31      3.88 o
   6   9   3      406.15      413.03      7.44 o
   7   9   3       54.57       52.29      3.30 o
   8   9   3       11.19        5.83      2.03 o
   9   9   3        6.17        4.64      1.97 o
  10   9   3       25.64       27.80      2.93 o
  11   9   3      129.49      133.51      6.14 o
  12   9   3        5.60        4.57      3.33 o
  13   9   3        1.64        0.26      4.17 o
  14   9   3       22.80       20.87     11.86 o
  15   9   3      140.42      155.65      9.49 o
 -15  10   3        2.41        1.40      3.43 o
 -14  10   3       16.44       21.00      4.19 o
 -13  10   3        2.89        1.56      3.56 o
 -12  10   3      403.95      433.20     12.06 o
 -11  10   3       11.60       12.10      3.94 o
 -10  10   3      139.29      158.45      6.29 o
  -9  10   3      174.77      163.82      5.71 o
  -8  10   3       37.36       39.57      3.45 o
  -7  10   3        0.06       -1.85      1.85 o
  -6  10   3       80.27       87.37      4.13 o
  -5  10   3      442.62      402.53      6.08 o
  -4  10   3      108.77      102.83      3.15 o
  -3  10   3       52.89       37.39      2.91 o
  -2  10   3      127.98      110.00      4.61 o
  -1  10   3       10.99       16.14      2.47 o
   0  10   3        7.71       12.10      2.16 o
   1  10   3      484.33      466.57      8.23 o
   2  10   3      132.11      127.92      4.50 o
   3  10   3      387.01      353.08      7.14 o
   4  10   3      175.17      178.36      5.18 o
   5  10   3        8.72        8.85      2.04 o
   6  10   3       17.42       22.05      2.54 o
   7  10   3      215.73      214.97      5.73 o
   8  10   3      203.07      213.54      5.74 o
   9  10   3      111.40      125.15      4.77 o
  10  10   3       94.29       91.40      4.76 o
  11  10   3      557.35      563.94     18.64 o
  12  10   3        0.09       -1.84      3.84 o
  13  10   3        0.72       -2.52      3.73 o
  14  10   3        7.53        7.94      4.75 o
 -14  11   3       44.20       54.04      6.91 o
 -13  11   3        1.39       -0.23      3.30 o
 -12  11   3       43.56       53.37      5.27 o
 -11  11   3      347.17      364.15      9.72 o
 -10  11   3       29.07       28.27      3.80 o
  -9  11   3       48.19       48.00      4.34 o
  -8  11   3      180.34      206.94      7.25 o
  -7  11   3       59.59       61.56      4.64 o
  -6  11   3      159.11      145.48      5.53 o
  -5  11   3      124.95      123.76      5.28 o
  -4  11   3        5.20        7.63      2.10 o
  -3  11   3       45.00       37.49      3.16 o
  -2  11   3       23.31       14.26      2.36 o
  -1  11   3      391.99      396.65      8.66 o
   0  11   3      252.95      251.25      6.31 o
   1  11   3       80.00       81.86      4.12 o
   2  11   3      488.71      492.17      8.87 o
   3  11   3      130.42      125.59      4.65 o
   4  11   3       46.82       43.50      3.94 o
   5  11   3      224.22      227.58      8.25 o
   6  11   3      100.43       99.41      4.86 o
   7  11   3      379.87      388.14      8.75 o
   8  11   3      292.98      283.91     11.95 o
   9  11   3      148.78      139.60      6.26 o
  10  11   3        6.96        7.38      2.43 o
  11  11   3        4.90        4.71      4.51 o
  12  11   3       66.66       69.80      7.99 o
  13  11   3       65.99       66.29      7.85 o
 -12  12   3       53.21       50.11     10.22 o
 -11  12   3      136.34      124.65      6.38 o
 -10  12   3        2.70       -0.58      2.81 o
  -9  12   3      140.73      166.85      6.99 o
  -8  12   3      396.03      421.68     14.30 o
  -7  12   3       90.42       93.40      8.93 o
  -6  12   3        0.05       -1.20      2.72 o
  -5  12   3      237.45      237.09      8.22 o
  -4  12   3      394.07      403.35     10.25 o
  -3  12   3      118.86      118.18      5.34 o
  -2  12   3      192.59      197.41      5.91 o
  -1  12   3        1.96        2.31      2.02 o
   0  12   3      144.19      153.05      5.67 o
   1  12   3       59.96       54.55      3.76 o
   2  12   3        6.44        6.34      4.05 o
   3  12   3       17.15       16.90      2.69 o
   4  12   3      786.28      801.89     13.53 o
   5  12   3       56.86       70.17      4.67 o
   6  12   3       17.94       21.11      3.08 o
   7  12   3        0.98       -2.71      2.71 o
   8  12   3        0.14        1.54      2.90 o
   9  12   3        0.20       -3.14      3.14 o
  10  12   3        0.49       -0.27      4.21 o
  11  12   3      423.29      412.43     15.84 o
  12  12   3        0.58        0.39      3.88 o
 -10  13   3      151.38      158.71      6.92 o
  -9  13   3        6.11        3.79      2.87 o
  -8  13   3      198.60      233.75      8.07 o
  -7  13   3       95.47      123.12      6.52 o
  -6  13   3       88.16       93.08      5.92 o
  -5  13   3      154.60      156.09      6.81 o
  -4  13   3       98.37       92.29      5.80 o
  -3  13   3        6.49        5.99      2.58 o
  -2  13   3       12.45       15.10      3.40 o
  -1  13   3      239.04      216.04     21.27 o
   0  13   3        0.69        2.88      2.97 o
   1  13   3        8.27        5.24      3.83 o
   2  13   3      410.92      419.30     10.82 o
   3  13   3      127.64      118.07      6.62 o
   4  13   3       99.15      119.16      6.53 o
   5  13   3      101.05       97.38      6.15 o
   6  13   3      522.04      524.59     12.36 o
   7  13   3       14.63       17.49      3.74 o
   8  13   3      110.92      118.80      6.70 o
   9  13   3       29.56       31.79      5.37 o
  10  13   3       11.04       17.96      5.16 o
  -8  14   3       13.03       12.52      5.51 o
  -7  14   3       51.96       55.33      9.24 o
  -6  14   3      129.95      138.35      6.85 o
  -5  14   3        1.86        2.39      3.90 o
  -4  14   3       39.88       34.70      5.32 o
  -3  14   3       10.73       14.58      3.49 o
  -2  14   3       14.42       13.84      4.27 o
  -1  14   3      108.12      116.65     14.95 o
   0  14   3        1.53       -1.36      2.84 o
   1  14   3        5.97        2.21      3.07 o
   2  14   3       70.47       62.40      5.33 o
   3  14   3        5.06       -0.24      3.02 o
   4  14   3       24.40       24.53      4.15 o
   5  14   3       20.71       24.15      5.60 o
   6  14   3       34.42       28.70      5.13 o
   7  14   3      106.02       93.36      6.18 o
   8  14   3       43.14       43.26      4.83 o
  -5  15   3       12.95       17.01      5.73 o
  -4  15   3        0.03        1.81      2.86 o
  -3  15   3       43.36       37.76      4.31 o
  -2  15   3        0.10       -1.58      3.47 o
  -1  15   3       30.23       31.94      4.25 o
   0  15   3        0.02        3.96      3.15 o
   1  15   3        9.59       11.59      3.52 o
   2  15   3      101.08      116.13      6.66 o
   3  15   3       23.02       24.07      5.72 o
   4  15   3       21.10       24.94      4.03 o
 -19   0   4      136.31      165.84      8.05 o
 -18   0   4       55.35       37.97      8.06 o
 -17   0   4      568.49      616.97     41.00 o
 -16   0   4       26.23       30.25      4.04 o
 -15   0   4        1.43        2.53      2.41 o
 -14   0   4      135.83      135.16      6.46 o
 -13   0   4      611.50      538.60     22.84 o
 -12   0   4      139.70      131.42      4.63 o
 -11   0   4     1745.15     1500.03     19.58 o
 -10   0   4      238.05      242.74      4.77 o
  -9   0   4      698.88      735.90      9.27 o
  -8   0   4      197.20      172.05      3.77 o
  -7   0   4      200.68      244.93      4.05 o
  -6   0   4     1640.78     1976.58     19.60 o
  -5   0   4     6230.71     6495.57     68.53 o
  -4   0   4     6587.57     6940.65     88.59 o
  -2   0   4       24.88       32.66      2.20 o
  -1   0   4     1460.27     1537.02     48.46 o
   0   0   4   100629.05    81704.64   1518.49 o
   1   0   4     7276.67     7476.10    137.79 o
   3   0   4      683.51      780.14     27.61 o
   4   0   4        0.66        0.59      5.33 o
   5   0   4      100.01      134.73      4.98 o
   6   0   4      532.94      576.02     12.04 o
   7   0   4      323.21      373.67      6.96 o
   8   0   4     2782.23     2785.26     32.16 o
   9   0   4      143.88      122.80      4.48 o
  10   0   4        4.09       10.45      2.20 o
  11   0   4     1226.08     1153.96     17.16 o
  12   0   4       15.68       23.13      2.90 o
  13   0   4      644.41      567.66     22.63 o
  14   0   4      208.29      208.96     14.97 o
  15   0   4      145.26      178.13     13.81 o
  16   0   4       20.10       27.04      7.91 o
  17   0   4      213.91      242.36     17.02 o
  18   0   4       56.23       56.20     10.49 o
 -19   1   4       11.12       12.62      3.66 o
 -18   1   4      138.34      140.64      5.75 o
 -17   1   4       39.79       33.11      3.15 o
 -16   1   4       79.14       69.70      3.92 o
 -15   1   4      158.19      160.34      5.06 o
 -14   1   4       50.31       67.75      4.21 o
 -13   1   4     1831.58     1777.21     20.28 o
 -12   1   4      121.60       95.78      2.89 o
 -11   1   4      203.28      214.35      3.69 o
 -10   1   4      505.53      494.56      5.18 o
  -9   1   4       54.26       56.01      1.78 o
  -8   1   4     1356.48     1594.26     12.41 o
  -7   1   4       10.63        0.08      0.46 o
  -6   1   4       68.72       67.12      1.70 o
  -5   1   4      195.88      199.48      4.23 o
  -4   1   4       73.94       44.58      2.22 o
  -3   1   4    11921.71    12072.61    225.91 o
  -2   1   4     6312.84     6438.02    192.88 o
  -1   1   4     1242.15     1354.86     15.57 o
   0   1   4       69.46       92.73      3.14 o
   1   1   4      342.31      408.18      6.29 o
   2   1   4      301.55      290.91      5.24 o
   3   1   4     1045.65     1107.22     14.17 o
   4   1   4     1084.82     1052.55     14.27 o
   5   1   4       63.30       98.53      3.14 o
   6   1   4      142.07      149.80      3.98 o
   7   1   4      399.27      458.45      5.63 o
   8   1   4       32.71       43.12      2.87 o
   9   1   4      255.58      255.95      4.50 o
  10   1   4      381.47      409.19      6.11 o
  11   1   4       74.96       79.35      3.51 o
  12   1   4      116.79      125.90      4.27 o
  13   1   4      110.21      137.96      4.55 o
  14   1   4      535.68      518.21     12.75 o
  15   1   4        6.72        9.49      4.00 o
  16   1   4       83.72       83.51      8.33 o
  17   1   4      212.45      209.40     11.15 o
  18   1   4       31.87       24.51      5.43 o
 -19   2   4        1.01        4.13      6.92 o
 -18   2   4       47.30       45.97      7.68 o
 -17   2   4      178.95      191.92      6.37 o
 -16   2   4       85.88       98.33      4.79 o
 -15   2   4       64.31       59.25      3.61 o
 -14   2   4      157.40      164.19      4.96 o
 -13   2   4      508.08      497.45      8.49 o
 -12   2   4        1.66        1.43      1.01 o
 -11   2   4        4.59        4.29      0.99 o
 -10   2   4        1.03        0.81      1.04 o
  -9   2   4      116.03      104.62      4.00 o
  -8   2   4      479.31      486.93      5.45 o
  -7   2   4     2174.88     2218.33     17.76 o
  -6   2   4      356.62      383.95      5.02 o
  -5   2   4       49.19       59.24      2.22 o
  -4   2   4      196.98      197.65      5.20 o
  -3   2   4      100.17      118.78      2.29 o
  -2   2   4      562.03      599.72      9.19 o
  -1   2   4     6062.64     6475.15     83.93 o
   0   2   4      501.88      597.74     10.04 o
   1   2   4    13493.77    13655.67    255.29 o
   2   2   4       41.14       46.59      2.94 o
   3   2   4      105.81       84.94      4.42 o
   4   2   4     1035.70     1085.17     12.96 o
   5   2   4      404.14      413.18      6.70 o
   6   2   4      893.14      938.33     10.22 o
   7   2   4     1253.01     1305.20     11.08 o
   8   2   4        4.36        6.50      0.83 o
   9   2   4       45.13       45.03      1.77 o
  10   2   4       46.97       46.63      1.87 o
  11   2   4       26.04       25.90      2.36 o
  12   2   4      115.80      112.34      5.38 o
  13   2   4       70.59       67.03      3.66 o
  14   2   4       15.00       14.51      2.61 o
  15   2   4       53.42       41.29      6.10 o
  16   2   4        3.93        0.23      3.52 o
  17   2   4       44.30       45.17      6.56 o
  18   2   4      103.90      131.82     10.13 o
 -19   3   4        6.14        7.69      2.38 o
 -18   3   4       23.55       26.76      4.14 o
 -17   3   4       41.62       33.41      3.43 o
 -16   3   4       45.03       50.28      4.07 o
 -15   3   4        5.44        6.96      2.10 o
 -14   3   4       13.31       13.70      2.23 o
 -13   3   4      107.85      117.81      3.95 o
 -12   3   4      148.97      127.04      3.05 o
 -11   3   4      654.04      619.16      7.61 o
 -10   3   4      653.60      614.65      7.37 o
  -9   3   4     2210.14     2016.43     17.35 o
  -8   3   4      805.39      841.44      8.67 o
  -7   3   4      853.51      811.32      6.73 o
  -6   3   4      555.38      658.91      5.64 o
  -5   3   4      121.33       90.76      1.81 o
  -4   3   4      421.88      501.72      5.44 o
  -3   3   4     3259.33     3540.09     27.22 o
  -2   3   4      436.00      398.46     16.66 o
  -1   3   4       87.67      101.48      2.27 o
   0   3   4      686.15      767.12      8.82 o
   1   3   4     1173.44     1220.05     26.98 o
   2   3   4     2273.86     2464.86     35.37 o
   3   3   4      796.60      906.12     15.74 o
   4   3   4     2085.37     2288.25     27.24 o
   5   3   4      633.77      650.50      8.50 o
   6   3   4      190.46      210.85      3.17 o
   7   3   4     1079.31     1077.85     10.08 o
   8   3   4      230.65      206.88      3.51 o
   9   3   4      155.76      148.55      4.28 o
  10   3   4        3.66        2.85      1.33 o
  11   3   4      138.33      133.38      4.29 o
  12   3   4      223.66      206.92      5.38 o
  13   3   4      109.65      114.97      5.97 o
  14   3   4       50.68       47.00      3.78 o
  15   3   4        1.93        1.62      2.55 o
  16   3   4        0.35        3.42      3.51 o
  17   3   4      121.31      119.27      9.13 o
  18   3   4        3.64        9.54      5.29 o
 -19   4   4       81.98       94.37      7.64 o
 -18   4   4       16.71       16.52      4.10 o
 -17   4   4       22.32       17.38      2.82 o
 -16   4   4      168.78      185.45      6.24 o
 -15   4   4       61.87       46.56      6.77 o
 -14   4   4        2.68        3.15      1.88 o
 -13   4   4       49.50       55.81      3.23 o
 -12   4   4      179.78      170.35      3.97 o
 -11   4   4       47.77       48.15      2.46 o
 -10   4   4      210.20      209.53      4.18 o
  -9   4   4     2204.55     2104.42     18.24 o
  -8   4   4      775.84      731.19      7.27 o
  -7   4   4      145.60      175.08      2.65 o
  -6   4   4       98.38      118.84      2.11 o
  -5   4   4     5299.94     5539.22     38.36 o
  -4   4   4      135.61      134.33      2.36 o
  -3   4   4     2671.63     2875.20     22.45 o
  -2   4   4     1895.91     2302.00     23.16 o
  -1   4   4       12.61       13.77      2.23 o
   0   4   4      483.35      454.98      7.60 o
   1   4   4      549.62      518.61      8.29 o
   2   4   4      557.38      727.37      9.30 o
   3   4   4     1693.83     1683.84     15.01 o
   4   4   4     3359.58     3478.92     24.28 o
   5   4   4        6.38        9.42      0.88 o
   6   4   4     1290.23     1372.58     11.75 o
   7   4   4       40.32       36.08      1.78 o
   8   4   4        2.48        3.06      2.25 o
   9   4   4      167.49      149.03      4.85 o
  10   4   4      104.63      103.05      2.97 o
  11   4   4       36.05       45.76      3.36 o
  12   4   4       30.21       23.54      2.82 o
  13   4   4      198.53      191.01      6.06 o
  14   4   4       52.79       51.74      4.01 o
  15   4   4       98.59       88.95      7.13 o
  16   4   4        0.36        6.12      3.63 o
  17   4   4        2.32        0.96      3.35 o
  18   4   4       50.42       62.78      7.30 o
 -18   5   4      169.31      203.23      8.85 o
 -17   5   4        1.08        3.35      2.19 o
 -16   5   4      102.64      110.30      5.11 o
 -15   5   4        8.38        8.20      2.20 o
 -14   5   4        0.04        1.94      1.90 o
 -13   5   4       81.50       76.60      3.60 o
 -12   5   4       98.30       85.81      3.12 o
 -11   5   4      259.78      269.02      5.05 o
 -10   5   4     2656.02     2515.41     21.75 o
  -9   5   4      311.00      297.90      5.05 o
  -8   5   4      382.48      364.67      5.48 o
  -7   5   4     1082.17     1091.16      9.93 o
  -6   5   4      558.66      564.46      6.14 o
  -5   5   4      973.71      946.57      8.65 o
  -4   5   4     1446.80     1426.72     11.75 o
  -3   5   4     1339.04     1446.12     25.28 o
  -2   5   4      427.78      428.38      6.35 o
  -1   5   4     2481.39     2521.22     24.94 o
   0   5   4      179.77      196.30      6.24 o
   1   5   4      332.73      396.51      5.49 o
   2   5   4     1801.19     1867.66     17.27 o
   3   5   4     1944.13     2137.74     22.49 o
   4   5   4      273.65      244.46      4.09 o
   5   5   4       21.26       17.14      1.15 o
   6   5   4      405.62      414.08      4.86 o
   7   5   4     1534.00     1439.72     11.94 o
   8   5   4      525.98      490.84      6.29 o
   9   5   4      512.10      513.05      7.05 o
  10   5   4     1625.67     1632.98     16.39 o
  11   5   4      134.95      126.33      4.85 o
  12   5   4      209.20      185.15      5.91 o
  13   5   4      155.12      181.20      8.01 o
  14   5   4       53.48       59.21      4.28 o
  15   5   4       70.31       69.55      5.35 o
  16   5   4       24.86       25.98      5.35 o
  17   5   4        4.51       14.31      4.18 o
 -18   6   4        2.89        2.22      3.50 o
 -17   6   4        0.00        1.78      3.15 o
 -16   6   4       14.57       14.49      2.77 o
 -15   6   4       67.22       80.83      4.53 o
 -14   6   4        5.02        7.22      2.20 o
 -13   6   4      194.58      189.20      7.47 o
 -12   6   4       32.28       40.02      2.73 o
 -11   6   4       40.26       43.89      2.81 o
 -10   6   4        8.84        7.91      1.61 o
  -9   6   4       33.49       29.54      2.26 o
  -8   6   4      193.44      175.27      4.26 o
  -7   6   4      140.70      133.97      3.27 o
  -6   6   4      970.58      964.62      9.94 o
  -5   6   4        0.49        2.64      1.07 o
  -4   6   4        0.01       -0.43      1.10 o
  -3   6   4       99.62       93.17      3.20 o
  -2   6   4      624.88      608.28     14.77 o
  -1   6   4      864.46      828.38     14.65 o
   0   6   4     1293.37     1370.43     18.64 o
   1   6   4      182.50      187.62      3.96 o
   2   6   4      200.29      221.72      4.36 o
   3   6   4      196.10      218.65      4.41 o
   4   6   4     1575.06     1540.44     16.99 o
   5   6   4      772.88      686.95      8.82 o
   6   6   4       95.73      106.65      2.54 o
   7   6   4       19.82       23.27      1.54 o
   8   6   4      980.51      915.84      9.55 o
   9   6   4        3.57       -0.36      1.10 o
  10   6   4       11.76       11.51      1.54 o
  11   6   4       46.69       44.47      3.48 o
  12   6   4       19.62       22.02      2.80 o
  13   6   4        4.95        6.37      3.84 o
  14   6   4       38.49       37.85      4.14 o
  15   6   4       16.60       16.77      4.25 o
  16   6   4       69.17       56.53     10.61 o
  17   6   4        4.37       15.98      6.75 o
 -17   7   4        9.03       10.14      6.04 o
 -16   7   4        0.48        4.82      4.71 o
 -15   7   4        0.09        1.41      2.07 o
 -14   7   4      256.44      278.89      7.56 o
 -13   7   4       54.66       60.59      4.43 o
 -12   7   4      171.63      185.95      5.05 o
 -11   7   4       20.21       22.25      2.26 o
 -10   7   4       71.34       82.84      3.50 o
  -9   7   4       21.32       11.66      1.83 o
  -8   7   4        2.41        1.66      1.35 o
  -7   7   4       18.87        9.33      1.69 o
  -6   7   4       22.81       28.26      1.95 o
  -5   7   4      106.85       90.82      3.27 o
  -4   7   4      137.23      134.92      3.71 o
  -3   7   4        9.91       10.28      1.57 o
  -2   7   4      161.07      177.25      4.18 o
  -1   7   4      134.45      128.21      3.70 o
   0   7   4     4088.53     4083.92     41.21 o
   1   7   4      147.28      140.37      3.50 o
   2   7   4      111.08      111.15      3.53 o
   3   7   4      104.39       89.23      3.31 o
   4   7   4      384.01      424.82      6.83 o
   5   7   4      209.82      198.84      7.79 o
   6   7   4      398.01      365.16      6.47 o
   7   7   4        0.83       -1.05      1.05 o
   8   7   4       14.81       16.40      1.71 o
   9   7   4        2.03        0.61      1.93 o
  10   7   4       22.16       21.48      2.08 o
  11   7   4       50.41       47.75      4.33 o
  12   7   4       40.06       31.11      3.87 o
  13   7   4        0.09       -1.62      3.01 o
  14   7   4       27.16       26.08      6.99 o
  15   7   4        2.46        2.04      4.89 o
  16   7   4       15.02       17.27      7.38 o
 -17   8   4       57.78       55.95      4.75 o
 -16   8   4      159.30      160.15     14.13 o
 -15   8   4       22.28       21.04      3.41 o
 -13   8   4       83.01       99.11      5.47 o
 -12   8   4       17.13       19.27      2.73 o
 -11   8   4      195.65      209.89      6.03 o
 -10   8   4      102.43      101.88      5.16 o
  -9   8   4       20.20       17.28      2.48 o
  -8   8   4      345.69      322.49      7.08 o
  -7   8   4       64.52       36.77      2.96 o
  -6   8   4       11.59        8.56      1.75 o
  -5   8   4      577.84      569.31      8.45 o
  -4   8   4      116.87      113.62      3.82 o
  -3   8   4      334.36      316.81      6.62 o
  -2   8   4      815.55      782.35     10.28 o
  -1   8   4        6.22        1.84      1.25 o
   0   8   4     4256.06     4076.41     33.18 o
   1   8   4      183.82      190.42      5.41 o
   2   8   4     1122.15     1111.07     11.89 o
   3   8   4        2.50       -0.25      1.58 o
   4   8   4      715.64      657.10      9.27 o
   5   8   4       15.37       21.67      2.46 o
   6   8   4      452.98      389.69      6.98 o
   7   8   4      117.54       89.01      2.98 o
   8   8   4      305.79      333.78      6.39 o
   9   8   4       30.13       30.94      2.45 o
  10   8   4        2.55        3.77      1.73 o
  11   8   4      164.05      174.49      7.07 o
  12   8   4        4.25        9.41      3.71 o
  13   8   4      187.02      183.35      8.89 o
  14   8   4      208.73      244.11     10.12 o
  15   8   4        7.20        4.01      3.46 o
  16   8   4        6.60       21.91      7.27 o
 -16   9   4        8.51       11.22      3.03 o
 -15   9   4       25.69       27.95      4.74 o
 -14   9   4        0.32        2.28      3.66 o
 -13   9   4      112.19      116.34      6.83 o
 -12   9   4        0.27        1.20      2.12 o
 -11   9   4      170.96      173.78      6.29 o
 -10   9   4       70.38       63.02      4.05 o
  -9   9   4      141.31      158.17      5.38 o
  -8   9   4      175.34      146.67      5.18 o
  -7   9   4      668.15      624.77     10.74 o
  -6   9   4      152.21      160.87      5.56 o
  -5   9   4      354.75      317.28      6.40 o
  -4   9   4      696.90      717.67     11.11 o
  -3   9   4      574.51      556.31      9.61 o
  -2   9   4        7.14        5.75      1.87 o
  -1   9   4        0.74       -1.24      1.24 o
   0   9   4     2040.38     1953.29     18.54 o
   1   9   4     1592.24     1497.89     15.20 o
   2   9   4     1982.21     1914.53     20.75 o
   3   9   4        0.12        2.36      1.56 o
   4   9   4      146.38      137.66      4.08 o
   5   9   4        0.13        0.66      1.72 o
   6   9   4      579.51      555.83      8.91 o
   7   9   4        2.68        1.30      1.82 o
   8   9   4       75.80       74.47      3.00 o
   9   9   4        3.33       10.09      3.82 o
  10   9   4      203.06      217.12      8.91 o
  11   9   4      163.65      154.23      8.16 o
  12   9   4      179.93      191.97      9.09 o
  13   9   4        3.17        2.78      3.41 o
  14   9   4        4.18        9.38      4.72 o
  15   9   4      126.81      154.63      8.52 o
 -15  10   4       42.47       47.83      4.52 o
 -14  10   4       13.43        6.59      3.92 o
 -13  10   4      125.31      137.52     10.50 o
 -12  10   4        1.66        0.21      2.86 o
 -11  10   4      107.45      101.12      6.27 o
 -10  10   4      162.03      180.87      6.79 o
  -9  10   4        9.86       12.37      3.10 o
  -8  10   4      371.05      339.33     11.87 o
  -7  10   4       15.00       24.99      2.89 o
  -6  10   4      553.50      526.97     10.06 o
  -5  10   4      351.43      332.52      6.94 o
  -4  10   4       95.08       80.09      3.84 o
  -3  10   4        6.80        9.10      2.22 o
  -2  10   4      311.43      297.97      7.53 o
  -1  10   4       26.16       25.61      2.59 o
   0  10   4      211.71      210.54      5.52 o
   1  10   4      177.19      183.17      5.15 o
   2  10   4      344.06      335.42      6.97 o
   3  10   4      353.11      364.77      7.31 o
   4  10   4      185.94      170.48      5.39 o
   5  10   4      320.63      318.24      6.30 o
   6  10   4      421.18      412.97      7.76 o
   7  10   4       71.42       69.13      3.46 o
   8  10   4      334.66      324.11      6.62 o
   9  10   4        2.22       -1.97      2.89 o
  10  10   4       28.52       30.72      4.59 o
  11  10   4        1.24       -1.47      3.27 o
  12  10   4       50.39       54.62      5.93 o
  13  10   4      213.41      229.39     17.89 o
  14  10   4       39.60       42.68      5.53 o
 -14  11   4        0.18       -3.31      3.31 o
 -13  11   4       28.20       39.36      4.94 o
 -12  11   4        5.81        2.29      3.92 o
 -11  11   4       15.92       21.07      3.69 o
 -10  11   4        3.60       -0.10      3.57 o
  -9  11   4        5.70       -2.86      2.94 o
  -8  11   4      488.21      499.94     11.46 o
  -7  11   4       69.29       56.02      4.60 o
  -6  11   4       57.62       53.13      4.00 o
  -5  11   4       36.91       45.53      3.83 o
  -4  11   4      132.82      148.48      5.04 o
  -3  11   4        2.94        1.89      1.50 o
  -2  11   4       11.85       13.89      2.60 o
  -1  11   4       23.46       23.81      2.70 o
   0  11   4      101.68      104.12      4.51 o
   1  11   4        4.59        4.66      2.10 o
   2  11   4        1.27        2.60      1.98 o
   3  11   4      140.94      145.52      6.01 o
   4  11   4       23.14       22.95      2.70 o
   5  11   4      243.40      239.61      6.32 o
   6  11   4      227.31      245.88      7.05 o
   7  11   4      126.04      143.19      7.46 o
   8  11   4       71.00       91.17      5.05 o
   9  11   4        0.83        4.62      4.03 o
  10  11   4       74.19       76.51      8.16 o
  11  11   4        3.04        1.41      4.20 o
  12  11   4        2.38       -1.32      4.03 o
  13  11   4       85.55       88.94      8.97 o
 -12  12   4      220.88      234.66      8.17 o
 -11  12   4      239.16      243.92      9.00 o
 -10  12   4       35.75       49.99      4.74 o
  -9  12   4      130.76      153.35      7.08 o
  -8  12   4        1.10        3.74      4.15 o
  -7  12   4       54.59       65.44      5.15 o
  -6  12   4       59.58       57.77      4.74 o
  -5  12   4        4.29        3.19      2.72 o
  -4  12   4       12.12       10.09      4.75 o
  -3  12   4       22.04       18.39      3.29 o
  -2  12   4       23.23       20.72      3.05 o
  -1  12   4        0.44       -1.57      1.89 o
   0  12   4       45.42       42.76      3.50 o
   1  12   4        6.83       10.94      2.67 o
   2  12   4        0.71        1.49      2.46 o
   3  12   4        2.75        4.25      3.80 o
   4  12   4       14.77       19.06      3.11 o
   5  12   4      228.63      209.55      7.78 o
   6  12   4      335.49      360.39     12.95 o
   7  12   4        9.26       12.22      3.34 o
   8  12   4       14.69       16.37      4.16 o
   9  12   4       68.91       58.30      7.51 o
  10  12   4       21.46       23.14      5.66 o
  11  12   4       25.19       31.22      6.13 o
 -10  13   4      515.82      536.30     12.58 o
  -9  13   4       24.23       25.26      3.96 o
  -8  13   4        0.31       -0.41      2.84 o
  -7  13   4      128.30      110.21      6.30 o
  -6  13   4       88.42      106.84      8.52 o
  -5  13   4        5.53       10.15      3.25 o
  -4  13   4      330.91      318.07     14.87 o
  -3  13   4        5.62        0.91      2.63 o
  -2  13   4        2.40        1.07      2.75 o
  -1  13   4      515.14      544.67     12.61 o
   0  13   4       11.15       15.16      6.38 o
   1  13   4      167.16      173.72      7.29 o
   2  13   4      234.58      238.83      8.45 o
   3  13   4      764.11      822.37     22.64 o
   4  13   4       48.96       48.08      4.90 o
   5  13   4       37.34       35.85      5.86 o
   6  13   4      109.02      100.74      6.31 o
   7  13   4       84.91       94.86      6.14 o
   8  13   4      156.80      165.15     23.04 o
   9  13   4       34.86       34.08      6.47 o
  10  13   4      206.57      238.72     12.44 o
  -8  14   4       18.40       15.13      3.65 o
  -7  14   4        7.32        7.58      3.04 o
  -6  14   4        9.33       15.70      3.52 o
  -5  14   4       15.04       10.18      3.70 o
  -4  14   4       20.16       16.86      3.71 o
  -3  14   4       55.83       53.62     10.50 o
  -2  14   4      136.41      142.46      7.31 o
  -1  14   4        0.02       -1.51      2.81 o
   0  14   4       54.21       46.95      5.02 o
   1  14   4        0.05       -2.90      2.90 o
   2  14   4       70.13       73.78      5.91 o
   3  14   4       51.00       58.62      5.53 o
   4  14   4       10.25        9.49      5.07 o
   5  14   4      106.79      107.13      6.65 o
   6  14   4      100.45       91.21      7.19 o
   7  14   4       34.26       34.38      4.56 o
  -5  15   4       18.96       22.60      4.93 o
  -4  15   4        5.30       -0.32      3.12 o
  -3  15   4       35.46       36.09      6.29 o
  -2  15   4       14.30       14.19      3.72 o
  -1  15   4      156.48      153.03     12.20 o
   0  15   4       58.13       78.22      5.99 o
   1  15   4        1.66        3.59      3.26 o
   2  15   4      146.08      148.88      7.58 o
   3  15   4       25.31       17.62      3.95 o
   4  15   4       12.12        1.38      4.37 o
 -19   1   5        1.82        6.40      3.27 o
 -18   1   5      374.54      405.94      9.68 o
 -17   1   5        7.39       11.19      2.55 o
 -16   1   5        5.75        9.76      2.30 o
 -15   1   5       95.88       89.94      4.11 o
 -14   1   5      485.05      445.20      8.28 o
 -13   1   5      213.72      224.65      4.52 o
 -12   1   5       71.46       62.95      2.61 o
 -11   1   5       34.85       39.12      2.12 o
 -10   1   5      158.48      148.78      2.93 o
  -9   1   5       80.87       87.50      2.07 o
  -8   1   5        1.18        1.53      1.74 o
  -7   1   5     1907.54     2049.71     18.32 o
  -6   1   5       65.97       73.55      2.43 o
  -5   1   5     1134.19     1091.91     14.71 o
  -4   1   5      391.91      447.11      6.93 o
  -3   1   5      910.58      903.70      9.39 o
  -2   1   5      648.94      750.36     11.08 o
  -1   1   5    10711.85    11177.16    120.43 o
   0   1   5      313.31      270.83      4.79 o
   1   1   5     1350.76     1348.67     16.44 o
   2   1   5     2361.00     2473.49     55.25 o
   3   1   5    13378.65    13480.26    326.79 o
   4   1   5        3.62       12.27      2.17 o
   5   1   5      724.95      749.01     10.05 o
   6   1   5        3.68        4.11      1.40 o
   7   1   5       15.71       16.69      1.59 o
   8   1   5       21.91       23.47      1.78 o
   9   1   5      231.32      240.47      4.42 o
  10   1   5       20.75       25.72      2.49 o
  11   1   5     1105.32     1047.82     11.43 o
  12   1   5      167.49      151.01      4.68 o
  13   1   5       10.49       10.98      2.10 o
  14   1   5      277.44      273.54      7.89 o
  15   1   5      130.06      148.64     14.15 o
  16   1   5       66.30       51.07      6.84 o
  17   1   5        5.67        6.27      3.99 o
  18   1   5      131.46      160.25     10.26 o
 -19   2   5       54.89       50.88      5.18 o
 -18   2   5      193.59      188.29      6.60 o
 -17   2   5        9.41        8.70      2.38 o
 -16   2   5      264.14      256.36      7.24 o
 -15   2   5      606.02      613.45     12.34 o
 -14   2   5       50.83       52.74      5.20 o
 -13   2   5        2.65        2.97      1.18 o
 -12   2   5       12.43        9.51      2.48 o
 -11   2   5      506.51      519.49      7.36 o
 -10   2   5       76.03       60.06      2.58 o
  -9   2   5     1578.09     1603.82     15.65 o
  -8   2   5     2134.33     2138.98     19.52 o
  -7   2   5     1396.84     1388.65     13.40 o
  -6   2   5       77.51       61.92      1.99 o
  -5   2   5      105.34      108.37      2.99 o
  -4   2   5     2116.85     2398.39     27.29 o
  -3   2   5     3780.34     3863.76     35.58 o
  -2   2   5      141.87      150.66      3.96 o
  -1   2   5     1232.40     1230.67     11.37 o
   0   2   5      131.39      178.88      6.51 o
   1   2   5     3401.52     3901.93     74.90 o
   2   2   5       62.05       38.67      2.11 o
   3   2   5     4489.46     4557.47     50.25 o
   4   2   5       90.18      104.37      3.26 o
   5   2   5     9133.98     9343.62     87.10 o
   6   2   5     2096.23     2197.59     23.87 o
   7   2   5       33.14       38.08      1.88 o
   8   2   5     1711.72     1611.48     14.59 o
   9   2   5     1186.41     1104.53     11.31 o
  10   2   5        0.12        0.92      1.46 o
  11   2   5      409.15      398.10      7.26 o
  12   2   5        0.07       -0.34      1.52 o
  13   2   5       57.11       57.00      3.53 o
  14   2   5        2.14        2.12      2.06 o
  15   2   5        0.32        1.63      2.73 o
  16   2   5        0.99        6.39      4.01 o
  17   2   5      220.96      250.02     12.40 o
  18   2   5        3.19        7.08      4.29 o
 -19   3   5        2.33        2.03      2.19 o
 -18   3   5      105.20      109.31      5.39 o
 -17   3   5       15.16       10.85      2.60 o
 -16   3   5       42.81       39.89      5.26 o
 -15   3   5       10.69       10.85      2.84 o
 -14   3   5      132.80      137.10      5.74 o
 -13   3   5       45.85       51.53      2.76 o
 -12   3   5        1.31        3.53      1.35 o
 -11   3   5      266.20      264.60      4.70 o
 -10   3   5     1514.64     1513.89     14.15 o
  -9   3   5      237.90      248.77      4.28 o
  -8   3   5      177.49      165.53      3.34 o
  -7   3   5      486.97      570.09      6.53 o
  -6   3   5       27.31       24.09      1.40 o
  -5   3   5     1376.07     1419.75     11.19 o
  -4   3   5      148.56      119.41      2.30 o
  -3   3   5     2918.32     3194.18     27.31 o
  -2   3   5     2149.12     2295.81     31.14 o
  -1   3   5     5367.80     5655.37     51.28 o
   0   3   5     1999.00     2175.66     21.29 o
   1   3   5       21.45       12.99      1.20 o
   2   3   5      314.26      305.15      5.89 o
   3   3   5      326.94      292.44      5.82 o
   4   3   5     1893.42     1838.98     29.59 o
   5   3   5     4388.32     4548.22     51.28 o
   6   3   5     1186.60     1168.18     12.41 o
   7   3   5       19.34       20.49      1.57 o
   8   3   5     1702.91     1696.59     17.40 o
   9   3   5      471.49      466.86      7.50 o
  10   3   5       32.08       28.35      2.83 o
  11   3   5      304.56      272.33      7.74 o
  12   3   5       55.83       45.85      3.14 o
  13   3   5       12.76       20.11      2.54 o
  14   3   5        4.82        6.63      2.39 o
  15   3   5      109.36      119.38      5.48 o
  16   3   5       23.36       24.26      5.51 o
  17   3   5        0.39        1.21      3.83 o
  18   3   5        2.41       10.62      3.95 o
 -19   4   5       41.39       37.14      3.72 o
 -18   4   5       58.61       64.89      5.50 o
 -17   4   5       22.72       25.57      4.95 o
 -16   4   5       41.74       34.65      4.42 o
 -15   4   5       43.98       44.20      3.84 o
 -14   4   5      193.32      185.45      5.91 o
 -13   4   5       22.42       18.95      1.79 o
 -12   4   5        1.52        0.56      1.44 o
 -11   4   5      593.57      561.51      7.40 o
 -10   4   5      128.76      127.98      3.36 o
  -9   4   5       26.87       18.54      1.68 o
  -8   4   5     1073.77     1036.02     10.49 o
  -7   4   5      681.68      656.48      6.58 o
  -6   4   5      611.91      688.48      6.68 o
  -5   4   5     1423.96     1517.97     12.20 o
  -4   4   5      913.79      981.53      8.49 o
  -3   4   5       95.93      100.58      3.81 o
  -2   4   5      195.23      208.19      4.83 o
  -1   4   5      127.75      145.50      3.43 o
   0   4   5       63.73       60.93      2.79 o
   1   4   5       20.91       20.72      1.90 o
   2   4   5     1848.91     1881.16     19.70 o
   3   4   5      653.60      675.82      7.76 o
   4   4   5      260.65      239.61      3.88 o
   5   4   5      348.24      367.38      4.83 o
   6   4   5      102.21      108.38      2.78 o
   7   4   5      181.69      201.86      4.26 o
   8   4   5      607.77      607.32      9.48 o
   9   4   5       87.85       92.94      4.01 o
  10   4   5      169.15      163.84      8.95 o
  11   4   5       65.95       68.52      4.06 o
  12   4   5       51.38       53.37      3.81 o
  13   4   5        8.07        5.02      2.19 o
  14   4   5       30.88       34.90      3.48 o
  15   4   5       68.78       66.78      5.80 o
  16   4   5        7.63        8.27      3.94 o
  17   4   5       46.34       60.54      7.24 o
  18   4   5        0.04        9.08      3.54 o
 -18   5   5       20.43       18.96      3.14 o
 -17   5   5       16.24       14.70      2.87 o
 -16   5   5        0.07        2.01      2.59 o
 -15   5   5        1.77        3.71      2.03 o
 -14   5   5      387.79      387.06      8.72 o
 -13   5   5      270.58      261.11      5.75 o
 -12   5   5      317.43      314.51      5.63 o
 -11   5   5      272.00      280.68      5.19 o
 -10   5   5      292.87      289.88      5.16 o
  -9   5   5     2103.77     2013.63     18.04 o
  -8   5   5       76.13       64.06      3.14 o
  -7   5   5        2.44        5.26      1.03 o
  -6   5   5     1970.60     1815.25     14.67 o
  -5   5   5      950.33     1027.48      9.23 o
  -4   5   5       13.57       18.28      1.19 o
  -3   5   5        5.31        1.61      0.80 o
  -2   5   5      595.94      702.00      8.37 o
  -1   5   5      335.40      377.36      5.82 o
   0   5   5      323.48      387.46      5.95 o
   1   5   5      363.56      387.69      5.96 o
   2   5   5      211.12      221.04      4.97 o
   3   5   5     1713.63     1756.76     14.48 o
   4   5   5      270.36      297.07      4.66 o
   5   5   5      904.22      916.97      8.02 o
   6   5   5      910.28      871.39      7.83 o
   7   5   5       17.71       19.95      1.96 o
   8   5   5      272.85      271.48      6.18 o
   9   5   5        2.12        1.54      2.20 o
  10   5   5      121.13      110.22      4.54 o
  11   5   5       16.70       13.22      2.49 o
  12   5   5      831.86      784.63     15.61 o
  13   5   5        1.89        4.07      2.19 o
  14   5   5        9.81       10.68      2.57 o
  15   5   5      210.69      211.46      7.88 o
  16   5   5       75.63       84.02      5.99 o
  17   5   5       52.09       56.32      6.85 o
 -18   6   5        1.23        7.02      5.70 o
 -17   6   5        3.17        3.54      2.80 o
 -16   6   5      484.73      492.47     10.63 o
 -15   6   5       99.51      110.37      5.19 o
 -14   6   5       82.38       89.52      6.02 o
 -13   6   5      104.50       96.44      3.90 o
 -12   6   5      233.22      220.29      4.91 o
 -11   6   5        8.14        5.51      1.52 o
 -10   6   5       33.05       36.85      2.36 o
  -9   6   5     1102.57     1053.64     11.37 o
  -8   6   5      505.27      493.80      6.80 o
  -7   6   5       90.46       97.79      3.02 o
  -6   6   5      208.33      221.28      3.75 o
  -5   6   5       64.04       58.95      2.19 o
  -4   6   5      510.79      581.64      6.74 o
  -3   6   5     1625.91     1641.39     16.19 o
  -2   6   5      292.62      329.45     13.11 o
  -1   6   5        0.63        2.16      1.48 o
   0   6   5      474.59      495.48      7.44 o
   1   6   5       32.48       31.31      1.99 o
   2   6   5      872.31      919.12     10.46 o
   3   6   5        0.52        5.44      1.40 o
   4   6   5     2377.50     2349.34     19.17 o
   5   6   5     1950.83     1875.66     17.04 o
   6   6   5      379.49      335.61      4.67 o
   7   6   5      128.76      136.60      2.89 o
   8   6   5      803.63      727.57     15.33 o
   9   6   5       42.84       41.03      3.18 o
  10   6   5       65.40       73.89      3.98 o
  11   6   5       49.45       55.95      3.97 o
  12   6   5        8.84       10.86      2.46 o
  13   6   5      503.32      513.18     12.12 o
  14   6   5        0.27       -1.06      3.14 o
  15   6   5       24.84       26.15      5.36 o
  16   6   5       11.25       16.30      4.45 o
  17   6   5       27.26       66.49     11.33 o
 -17   7   5       28.05       22.79      4.10 o
 -16   7   5       11.45       13.94      4.16 o
 -15   7   5       91.88       97.26      5.00 o
 -14   7   5      258.94      286.87     15.28 o
 -13   7   5      982.39      969.23     14.28 o
 -12   7   5        0.57        2.23      1.83 o
 -11   7   5      255.06      250.41      5.71 o
 -10   7   5      180.25      186.58      4.77 o
  -9   7   5      106.11      114.98      3.78 o
  -8   7   5      119.27      100.41      3.46 o
  -7   7   5      692.11      608.03      9.74 o
  -6   7   5        1.76        2.84      1.86 o
  -5   7   5      129.59      126.83      3.70 o
  -4   7   5       98.22      104.98      3.35 o
  -3   7   5       32.87       27.28      2.11 o
  -2   7   5      808.95      755.52     11.35 o
  -1   7   5      573.34      535.55      7.68 o
   0   7   5      195.71      203.37      4.95 o
   1   7   5     1373.66     1363.27     16.83 o
   2   7   5      553.52      533.40      7.68 o
   3   7   5     1953.71     1863.32     18.53 o
   4   7   5       31.58       26.61      2.45 o
   5   7   5        0.71        0.22      0.78 o
   6   7   5      295.02      283.21      4.49 o
   7   7   5       11.70       19.12      1.51 o
   8   7   5        0.10        0.70      2.31 o
   9   7   5       77.22       76.17      4.83 o
  10   7   5      107.59      106.41      5.48 o
  11   7   5      157.81      170.92      6.94 o
  12   7   5      179.53      188.18      7.33 o
  13   7   5      152.09      136.02      8.42 o
  14   7   5       13.00        3.32      3.66 o
  15   7   5       65.80       70.21      6.68 o
  16   7   5       47.43       50.65      9.84 o
 -17   8   5        3.19        5.72      3.51 o
 -16   8   5        0.06        0.18      2.56 o
 -15   8   5       70.83       71.69      5.32 o
 -14   8   5       68.11       76.19      7.50 o
 -13   8   5        4.70        5.90      2.49 o
 -12   8   5      269.73      289.39      7.28 o
 -11   8   5       41.75       42.57      3.45 o
 -10   8   5       11.34        8.00      2.15 o
  -9   8   5        0.53        1.76      1.80 o
  -8   8   5       45.65       58.81      3.68 o
  -7   8   5        8.30        0.13      1.57 o
  -6   8   5       10.90        8.91      1.99 o
  -5   8   5      819.45      746.16     10.05 o
  -4   8   5     1704.83     1592.80     17.03 o
  -3   8   5        0.42        1.60      1.48 o
  -2   8   5      325.40      316.57      6.66 o
  -1   8   5       20.89       29.95      2.46 o
   0   8   5     1104.05     1069.99     12.53 o
   1   8   5      164.26      157.65      4.07 o
   2   8   5     1234.13     1186.56     13.61 o
   3   8   5      234.89      217.48      7.60 o
   4   8   5      148.41      156.22      4.46 o
   5   8   5       25.86       20.79      2.47 o
   6   8   5       29.50       35.89      2.52 o
   7   8   5        6.89        6.83      1.71 o
   8   8   5      233.30      240.05      6.44 o
   9   8   5       32.48       24.77      3.52 o
  10   8   5        8.49        3.93      2.61 o
  11   8   5        0.68        0.82      3.11 o
  12   8   5       52.53       56.96      5.95 o
  13   8   5       24.85       24.80      4.70 o
  14   8   5       22.61       32.08      5.22 o
  15   8   5        2.28       -1.77      3.38 o
 -16   9   5        0.99       -1.84      2.42 o
 -15   9   5       10.08        9.42      4.74 o
 -14   9   5      122.13      124.21      8.67 o
 -13   9   5        7.08        4.23      2.61 o
 -12   9   5       11.09       11.85      2.63 o
 -11   9   5       50.83       44.44      3.67 o
 -10   9   5       32.18       45.92      3.62 o
  -9   9   5      119.85      130.62      5.08 o
  -8   9   5        9.75       14.28      2.52 o
  -7   9   5       39.81       44.65      3.46 o
  -6   9   5       22.78       27.47      2.87 o
  -5   9   5        2.14        0.69      1.56 o
  -4   9   5      209.69      178.26      4.85 o
  -3   9   5      144.16      134.33      4.29 o
  -2   9   5     1055.66     1011.90     15.05 o
  -1   9   5       40.79       35.52      2.83 o
   0   9   5      421.35      407.93      9.44 o
   1   9   5        5.51        3.69      1.61 o
   2   9   5        2.64        1.49      1.52 o
   3   9   5     1051.19      998.87     11.64 o
   4   9   5       52.69       50.82      3.21 o
   5   9   5        1.03        0.58      1.67 o
   6   9   5        1.88        3.11      1.11 o
   7   9   5        3.81        0.17      1.81 o
   8   9   5       19.87       12.54      2.63 o
   9   9   5       41.89       45.21      5.83 o
  10   9   5       84.95       76.85     10.53 o
  11   9   5        0.03        6.03      4.42 o
  12   9   5      194.68      207.91     15.44 o
  13   9   5       85.00       87.43     10.47 o
  14   9   5       56.34       61.88     17.82 o
  15   9   5        1.09        6.14      3.76 o
 -15  10   5       34.32       35.58      5.89 o
 -14  10   5        9.11        6.55      4.18 o
 -13  10   5       23.99       17.44      3.45 o
 -12  10   5        0.88        1.45      2.55 o
 -11  10   5        2.34        7.23      2.70 o
 -10  10   5       30.78       35.10      5.83 o
  -9  10   5      150.21      158.72      6.84 o
  -8  10   5       15.02       12.94      2.63 o
  -7  10   5        8.49        5.65      2.13 o
  -6  10   5       47.71       52.76      3.87 o
  -5  10   5        8.89        6.93      2.22 o
  -4  10   5       24.19       18.67      2.38 o
  -3  10   5      454.85      471.06      8.33 o
  -2  10   5        9.81        3.51      1.71 o
  -1  10   5      127.11      112.89      4.63 o
   0  10   5       39.79       37.59      2.98 o
   1  10   5       65.96       72.48      3.47 o
   2  10   5       14.79       13.80      2.03 o
   3  10   5       64.60       55.60      3.17 o
   4  10   5        5.46        6.49      1.86 o
   5  10   5      274.75      277.55      5.91 o
   6  10   5        2.51        4.36      1.39 o
   7  10   5      158.26      166.77      5.27 o
   8  10   5        0.06       -2.01      2.54 o
   9  10   5       97.23       90.84      6.86 o
  10  10   5       46.77       41.09      5.50 o
  11  10   5        0.40       -3.15      3.15 o
  12  10   5        8.40        7.77      5.09 o
  13  10   5       10.28       13.28      7.82 o
  14  10   5      121.62      128.74      9.53 o
 -14  11   5       49.20       55.59      6.78 o
 -13  11   5      101.73      109.93      7.24 o
 -12  11   5        0.13        2.61      2.73 o
 -11  11   5       11.29       13.53      3.35 o
 -10  11   5      313.63      318.29      9.42 o
  -9  11   5       43.90       46.25      4.40 o
  -8  11   5       32.46       28.55      3.79 o
  -7  11   5      222.69      234.23      7.86 o
  -6  11   5        3.36        8.57      3.08 o
  -5  11   5      568.98      579.96     11.08 o
  -4  11   5       96.10       89.97      4.90 o
  -3  11   5       60.05       49.72      3.55 o
  -2  11   5      612.19      610.35     11.09 o
  -1  11   5      134.50      134.74      4.79 o
   0  11   5       42.23       43.80      3.33 o
   1  11   5      116.52      105.11      4.45 o
   2  11   5      134.60      120.62      4.87 o
   3  11   5      154.03      151.53      5.10 o
   4  11   5       33.51       29.76      2.98 o
   5  11   5      225.44      220.97      6.15 o
   6  11   5      706.32      730.71     12.61 o
   7  11   5       11.63       12.28      2.64 o
   8  11   5      104.72      117.69      7.17 o
   9  11   5       42.80       33.03      6.18 o
  10  11   5        4.37        8.21      4.71 o
  11  11   5       74.51       73.86      8.36 o
  12  11   5       49.40       63.08      7.86 o
 -12  12   5      112.49      106.70      6.34 o
 -11  12   5       32.97       36.30      4.41 o
 -10  12   5      273.60      305.77      9.48 o
  -9  12   5      196.19      199.55      7.81 o
  -8  12   5       60.41       70.91      5.49 o
  -7  12   5        2.03       -2.40      2.40 o
  -6  12   5        6.42        9.02      3.36 o
  -5  12   5      117.15      134.87      6.35 o
  -4  12   5      112.96       98.63      5.86 o
  -3  12   5      538.70      536.39     12.20 o
  -2  12   5       12.69       14.68      3.16 o
  -1  12   5        1.68        0.08      2.16 o
   0  12   5       71.48       82.78      4.87 o
   1  12   5        0.61        0.39      2.28 o
   2  12   5      327.34      335.32      8.45 o
   3  12   5        0.84       -1.64      2.65 o
   4  12   5      154.89      170.80      7.02 o
   5  12   5      110.47      118.52     12.23 o
   6  12   5       10.48        2.23      2.96 o
   7  12   5       13.40       10.53      3.26 o
   8  12   5      472.17      476.49     13.78 o
   9  12   5        6.92        6.56      4.64 o
  10  12   5      369.52      338.38     15.01 o
  11  12   5        1.41       -3.33      3.98 o
 -10  13   5       22.74       21.13      3.89 o
  -9  13   5        1.89       -2.51      3.27 o
  -8  13   5       20.08       17.42      3.62 o
  -7  13   5      412.64      441.45     11.61 o
  -6  13   5       19.89       19.49      3.83 o
  -5  13   5      386.16      435.02     11.30 o
  -4  13   5       18.09       11.32      3.20 o
  -3  13   5        3.19        3.91      4.57 o
  -2  13   5        4.71        2.86      2.70 o
  -1  13   5       61.48       53.09      5.22 o
   0  13   5        9.32        7.04      3.21 o
   1  13   5        0.29        3.12      3.12 o
   2  13   5       74.22       83.39      5.91 o
   3  13   5       29.73       29.69      4.17 o
   4  13   5       54.42       57.36      5.25 o
   5  13   5       82.41       80.66      6.22 o
   6  13   5       35.38       39.55      4.67 o
   7  13   5       24.74       23.91      4.03 o
   8  13   5       58.50       62.52      6.24 o
   9  13   5       90.89       77.16      8.62 o
  -8  14   5      145.88      150.52      8.11 o
  -7  14   5       39.77       38.27      4.59 o
  -6  14   5       31.32       32.51      4.33 o
  -5  14   5       16.95       21.11      3.86 o
  -4  14   5       15.54       13.82      6.74 o
  -3  14   5        0.24        3.73      3.05 o
  -2  14   5        7.54        4.38      2.82 o
  -1  14   5        7.51        8.49      4.58 o
   0  14   5       38.66       31.00      6.04 o
   1  14   5        0.00        0.43      2.97 o
   2  14   5        0.37       -0.17      3.04 o
   3  14   5        3.14        1.92      3.08 o
   4  14   5       86.71       91.24      6.71 o
   5  14   5       37.29       41.30      5.11 o
   6  14   5       44.41       39.34      4.76 o
   7  14   5       57.25       42.06      4.88 o
  -4  15   5        3.95        2.20      2.81 o
  -3  15   5        0.25       -2.73      2.73 o
  -2  15   5       71.50       70.13      8.72 o
  -1  15   5       41.68       44.67      4.92 o
   0  15   5       76.81       84.08      8.91 o
   1  15   5        7.29        8.82      3.73 o
   2  15   5        6.60        6.57      3.49 o
   3  15   5       18.44       20.07      4.12 o
 -19   0   6       64.38       71.96      7.81 o
 -17   0   6      136.23      117.37      8.21 o
 -16   0   6       74.64       69.69      6.97 o
 -15   0   6       33.24       47.13      5.81 o
 -14   0   6        1.50        0.28      1.69 o
 -13   0   6       36.07       36.75      3.26 o
 -12   0   6     2431.22     2289.44     28.27 o
 -11   0   6       78.72       65.60      3.57 o
 -10   0   6        1.99        0.60      1.46 o
  -9   0   6       66.82       70.68      3.03 o
  -8   0   6      129.99      130.30      4.57 o
  -7   0   6      581.02      467.88      8.47 o
  -6   0   6     6549.25     6925.16     88.73 o
  -5   0   6     4248.13     5131.73     54.27 o
  -4   0   6     6535.86     7181.61    169.81 o
  -3   0   6      487.59      647.13     14.27 o
  -2   0   6       54.41       94.73      3.51 o
  -1   0   6      300.77      480.00     23.99 o
   0   0   6      957.64     1132.98     24.90 o
   1   0   6      764.30      758.44     18.62 o
   2   0   6     5495.97     5230.33     97.48 o
   3   0   6     3924.44     4054.85     55.73 o
   4   0   6     1831.58     2259.38     75.37 o
   5   0   6     1146.44     1198.44     22.24 o
   6   0   6     1085.30     1236.54     21.61 o
   7   0   6      260.21      232.01      7.94 o
   8   0   6      699.87      613.46     10.31 o
   9   0   6      283.57      291.05      6.98 o
  10   0   6        5.45        2.25      1.86 o
  11   0   6       24.17       16.88      2.64 o
  12   0   6      211.55      181.49      8.12 o
  13   0   6      233.88      226.86      7.36 o
  14   0   6        8.81        5.61      3.45 o
  15   0   6      207.60      223.16     15.70 o
  16   0   6       22.36       17.81      7.11 o
  17   0   6       62.54       44.75      9.40 o
  18   0   6       50.07       46.08      9.71 o
 -19   1   6      431.41      465.41     16.83 o
 -18   1   6        0.03       -3.11      3.11 o
 -17   1   6       56.99       44.98      3.86 o
 -16   1   6      304.69      298.68      9.56 o
 -15   1   6        2.93        5.84      2.25 o
 -14   1   6       12.19       14.33      2.87 o
 -13   1   6      353.35      307.22      5.72 o
 -12   1   6        5.68        1.86      1.26 o
 -11   1   6        2.48       -0.97      0.97 o
 -10   1   6      809.73      747.75      8.92 o
  -9   1   6      366.55      374.11      5.51 o
  -8   1   6       59.96       44.94      1.93 o
  -7   1   6        0.11        1.52      1.23 o
  -6   1   6     1681.20     1896.02     32.75 o
  -5   1   6      831.75      834.80     11.49 o
  -4   1   6     2279.26     2570.04     36.27 o
  -3   1   6     1962.82     1996.36     45.89 o
  -2   1   6      306.89      343.47      4.77 o
  -1   1   6       65.16       72.05      2.78 o
   0   1   6    14660.46    15133.44    202.59 o
   1   1   6        1.03        0.99      0.97 o
   2   1   6      724.35      814.85     11.49 o
   3   1   6     8860.70     9069.62    117.85 o
   4   1   6      928.23     1101.58     21.05 o
   5   1   6        5.96       10.79      1.62 o
   6   1   6      502.21      477.49      7.98 o
   7   1   6      296.41      353.01     12.77 o
   8   1   6        6.35        3.45      1.19 o
   9   1   6       87.22       96.34      3.05 o
  10   1   6      119.95      103.18      3.26 o
  11   1   6      865.25      781.05      9.52 o
  12   1   6       17.21       20.39      2.12 o
  13   1   6      529.30      494.69      8.84 o
  14   1   6        0.77        2.88      1.92 o
  15   1   6        0.01        0.40      2.84 o
  16   1   6        5.21        5.88      4.16 o
  17   1   6      179.66      185.35     15.39 o
  18   1   6        4.98       11.63      4.57 o
 -19   2   6        6.11        6.29      3.70 o
 -18   2   6       25.91       28.05      4.88 o
 -17   2   6        2.20        1.28      2.07 o
 -16   2   6       77.96       79.31      8.08 o
 -15   2   6       80.59       80.79      4.34 o
 -14   2   6       18.25       15.65      1.91 o
 -13   2   6       33.51       21.83      2.03 o
 -12   2   6       68.48       61.52      2.81 o
 -11   2   6      782.54      731.03     10.47 o
 -10   2   6       99.55       94.45      3.95 o
  -9   2   6      509.33      487.71      6.72 o
  -8   2   6      103.22       98.64      3.25 o
  -7   2   6       97.53       80.54      3.18 o
  -6   2   6        8.08       13.87      2.68 o
  -5   2   6      331.04      415.66      9.93 o
  -3   2   6      650.54      723.23     10.85 o
  -2   2   6     1128.09     1223.79     12.85 o
  -1   2   6       47.79       70.90      2.18 o
   0   2   6     2118.05     2414.89     25.39 o
   1   2   6      283.66      275.37      6.24 o
   2   2   6      175.04      191.50      4.00 o
   3   2   6      321.49      337.63     12.81 o
   4   2   6      497.75      495.74      7.65 o
   5   2   6      961.12     1017.73     14.88 o
   6   2   6      500.04      526.35      8.65 o
   7   2   6       23.92       31.01      3.51 o
   8   2   6      290.96      294.61      4.82 o
   9   2   6       76.54       71.51      2.82 o
  10   2   6       21.54       16.93      2.29 o
  11   2   6      142.59      131.13      4.40 o
  12   2   6       21.25       23.14      2.51 o
  13   2   6       26.80       24.26      2.66 o
  14   2   6       10.94       12.70      2.30 o
  15   2   6      142.81      145.72      6.00 o
  16   2   6        0.06        8.72      5.90 o
  17   2   6       54.25       63.46     10.32 o
  18   2   6        0.55       16.91      4.65 o
 -19   3   6        4.53       12.12      2.76 o
 -18   3   6        5.90        7.03      3.78 o
 -17   3   6       21.44       20.98      2.95 o
 -16   3   6       13.49       15.72      2.72 o
 -15   3   6        1.51        2.57      1.92 o
 -14   3   6       56.87       65.75      3.26 o
 -13   3   6        1.06       -0.66      1.34 o
 -12   3   6       22.95       26.55      2.22 o
 -11   3   6      434.95      418.24      6.12 o
 -10   3   6       37.61       42.87      2.31 o
  -9   3   6      230.00      250.16      4.34 o
  -8   3   6      149.76      158.90      3.30 o
  -7   3   6        2.94        2.48      0.88 o
  -6   3   6      389.35      357.50      4.73 o
  -5   3   6       22.20       20.25      1.17 o
  -4   3   6       29.50       31.90      1.37 o
  -3   3   6     5325.00     5775.44    119.40 o
  -2   3   6       79.97       86.57      2.28 o
  -1   3   6      208.32      244.55      4.35 o
   0   3   6       40.34       83.37      2.53 o
   1   3   6      847.81     1047.47     11.62 o
   2   3   6     1430.64     1597.11     16.40 o
   3   3   6      354.98      408.95      6.20 o
   4   3   6      186.15      180.63      6.04 o
   5   3   6      402.98      409.83      7.16 o
   6   3   6      228.83      240.50      4.65 o
   7   3   6      310.14      324.47      8.24 o
   8   3   6     1113.20     1104.13     11.74 o
   9   3   6      727.72      692.52      9.59 o
  10   3   6        0.46        0.52      1.50 o
  11   3   6       14.18        9.08      1.94 o
  12   3   6      137.61      140.41      4.76 o
  13   3   6      265.08      256.95      6.33 o
  14   3   6       39.95       34.29      3.53 o
  15   3   6       84.93       76.80      5.60 o
  16   3   6       60.88       88.92      8.70 o
  17   3   6       15.26       21.66      5.11 o
  18   3   6       83.89      100.81      9.40 o
 -19   4   6       23.71       20.45      3.13 o
 -18   4   6      166.63      196.75     16.63 o
 -17   4   6      178.74      169.17      6.29 o
 -16   4   6        0.39        0.31      1.97 o
 -15   4   6      102.48      101.43      6.09 o
 -14   4   6       18.60       18.88      2.09 o
 -13   4   6      327.57      314.99      8.50 o
 -12   4   6      199.51      203.33      5.70 o
 -11   4   6       43.17       40.00      2.34 o
 -10   4   6      541.62      524.25      7.01 o
  -9   4   6     1837.73     1753.17     15.99 o
  -8   4   6       32.83       21.87      1.69 o
  -7   4   6     4331.14     4048.27     31.70 o
  -6   4   6      224.04      221.35      3.19 o
  -5   4   6       26.29       18.44      1.23 o
  -4   4   6      403.45      447.95      5.90 o
  -3   4   6     1087.75     1137.47     13.14 o
  -2   4   6     2473.83     2658.49     26.33 o
  -1   4   6      285.58      267.55      9.67 o
   0   4   6       67.09       56.45      3.46 o
   1   4   6     1030.19     1000.34     19.52 o
   2   4   6      493.83      448.84      6.95 o
   3   4   6     3219.34     3517.37     37.14 o
   4   4   6      435.86      475.19      6.40 o
   5   4   6      650.50      604.99      6.73 o
   6   4   6      471.16      460.88      6.47 o
   7   4   6      230.17      215.40      5.24 o
   8   4   6     2004.69     1982.49     22.13 o
   9   4   6      902.91      893.41     12.71 o
  10   4   6     2440.83     2300.86     34.44 o
  11   4   6      191.87      177.17      5.69 o
  12   4   6       29.30       34.67      3.29 o
  13   4   6        9.17       12.61      2.64 o
  14   4   6        1.78        0.90      2.15 o
  15   4   6       10.34       14.64      3.28 o
  16   4   6       17.95       21.62      3.65 o
  17   4   6        9.13       21.31      4.73 o
 -18   5   6        0.61        2.83      2.24 o
 -17   5   6        6.79        3.42      2.28 o
 -16   5   6      383.53      385.43      9.28 o
 -15   5   6        6.38        4.18      2.12 o
 -14   5   6       77.43       74.88      4.79 o
 -13   5   6       71.97       70.85      3.52 o
 -12   5   6       70.65       61.87      3.25 o
 -11   5   6      108.99      111.37      3.47 o
 -10   5   6       57.17       73.19      2.90 o
  -9   5   6      127.69      129.87      4.53 o
  -8   5   6       48.33       47.66      2.32 o
  -7   5   6     2105.68     2067.23     18.07 o
  -6   5   6      141.63      129.20      2.70 o
  -5   5   6     1195.52     1192.90     10.40 o
  -4   5   6      891.03      962.10     10.38 o
  -3   5   6     1798.69     1791.27     16.82 o
  -2   5   6       75.48       94.40      2.59 o
  -1   5   6     1043.06     1076.96     12.25 o
   0   5   6     2834.58     2806.20     32.67 o
   1   5   6        5.59        7.64      1.27 o
   2   5   6      550.36      572.53      7.23 o
   3   5   6      882.61      863.57      9.72 o
   4   5   6       85.77       78.07      2.44 o
   5   5   6      382.58      369.76      5.52 o
   6   5   6     2817.87     2692.10     22.26 o
   7   5   6       16.73       17.70      2.22 o
   8   5   6        4.14        1.94      2.53 o
   9   5   6      404.29      367.99      7.51 o
  10   5   6        0.81        1.05      1.83 o
  11   5   6        5.86        5.91      2.11 o
  12   5   6       81.25       91.54      4.74 o
  13   5   6       50.36       46.58      3.86 o
  14   5   6       15.17       21.80      3.52 o
  15   5   6       46.04       36.40      8.24 o
  16   5   6       39.81       47.97      4.80 o
  17   5   6       49.90       55.47     10.86 o
 -18   6   6        0.32        2.34      2.56 o
 -17   6   6       86.35       79.69      5.13 o
 -16   6   6       26.93       27.39      4.53 o
 -15   6   6       17.84       24.78      3.10 o
 -14   6   6       44.04       53.07      4.87 o
 -13   6   6        0.75        2.04      1.60 o
 -12   6   6      310.74      298.84      5.74 o
 -11   6   6      174.77      180.77      4.41 o
 -10   6   6      288.69      281.50      5.27 o
  -9   6   6      740.14      699.81      8.73 o
  -8   6   6       10.28       13.88      1.60 o
  -7   6   6      975.52      902.94      9.90 o
  -6   6   6      628.43      571.84      6.49 o
  -5   6   6      302.96      324.86      4.51 o
  -4   6   6        0.13        1.28      0.66 o
  -3   6   6      876.12      914.25     11.46 o
  -2   6   6       27.46       26.57      1.87 o
  -1   6   6      866.99      900.71     11.52 o
   0   6   6       42.17       43.80      3.23 o
   1   6   6      179.35      188.15      4.08 o
   2   6   6      386.17      370.68      5.90 o
   3   6   6     2196.12     2051.83     19.57 o
   4   6   6      563.49      607.11      8.15 o
   5   6   6      525.40      506.27      8.06 o
   6   6   6      727.62      739.09      9.50 o
   7   6   6      519.75      456.44      8.12 o
   8   6   6      175.51      169.56      6.06 o
   9   6   6        9.58       -1.22      3.10 o
  10   6   6      184.49      181.91      6.71 o
  11   6   6       72.00       85.31      5.42 o
  12   6   6      449.76      440.46     10.95 o
  13   6   6       45.58       44.20      5.46 o
  14   6   6       53.54       43.78      5.47 o
  15   6   6       17.53       18.51      4.61 o
  16   6   6      102.21      108.96      8.89 o
 -17   7   6        4.72        7.34      4.78 o
 -16   7   6       40.35       40.29      4.50 o
 -15   7   6        2.89       -0.69      3.34 o
 -14   7   6       73.46       73.62      4.97 o
 -13   7   6        8.12       16.13      2.46 o
 -12   7   6      422.82      440.23      7.97 o
 -11   7   6      358.65      329.06      6.61 o
 -10   7   6      252.76      252.91      6.31 o
  -9   7   6       83.04       71.00      3.74 o
  -8   7   6      182.28      159.68      4.91 o
  -7   7   6       75.70       76.09      3.61 o
  -6   7   6      675.18      605.33      9.69 o
  -5   7   6      219.78      202.95      5.00 o
  -4   7   6      264.66      277.61      6.44 o
  -3   7   6       31.90       30.90      2.24 o
  -2   7   6     1042.68     1035.27     12.88 o
  -1   7   6       41.21       40.46      2.41 o
   0   7   6      104.35       87.54      4.96 o
   1   7   6        0.54        0.37      1.37 o
   2   7   6      556.23      585.93      9.59 o
   3   7   6      386.96      345.53      6.18 o
   4   7   6      168.24      154.73      4.25 o
   5   7   6      204.39      213.91      4.92 o
   6   7   6      310.96      269.16      5.58 o
   7   7   6       27.62       16.01      2.32 o
   8   7   6       71.23       61.96      4.46 o
   9   7   6       11.53       12.13      3.91 o
  10   7   6      413.62      399.71     10.10 o
  11   7   6       87.13      101.50     10.00 o
  12   7   6       52.20       61.04      6.08 o
  13   7   6      262.84      249.50     21.00 o
  14   7   6      268.92      272.52     10.73 o
  15   7   6        0.49        0.66      3.51 o
  16   7   6       16.84       21.43      4.63 o
 -16   8   6      122.44      123.72      6.44 o
 -15   8   6        0.02       -1.08      3.39 o
 -14   8   6        0.21       -2.57      2.57 o
 -13   8   6        1.05       -0.41      2.29 o
 -12   8   6       34.95       29.41      3.18 o
 -11   8   6      204.16      196.54      5.99 o
 -10   8   6       65.07       70.75      5.70 o
  -9   8   6       79.95       79.25      4.22 o
  -8   8   6       34.55       42.74      3.32 o
  -7   8   6       61.93       35.90      3.78 o
  -6   8   6      694.67      621.29     12.27 o
  -5   8   6       30.34       39.00      2.67 o
  -4   8   6      135.95      123.31      4.26 o
  -3   8   6      284.14      273.87      5.58 o
  -2   8   6      843.38      826.35     10.72 o
  -1   8   6      179.33      148.11      4.26 o
   0   8   6      622.13      605.13      9.65 o
   1   8   6       13.64       10.84      1.95 o
   2   8   6      909.37      845.99     10.86 o
   3   8   6       70.32       59.56      3.67 o
   4   8   6       25.74       28.18      3.66 o
   5   8   6      461.34      472.98      7.78 o
   6   8   6      257.23      238.94      6.04 o
   7   8   6       39.16       43.33      3.38 o
   8   8   6        0.54        4.46      2.53 o
   9   8   6       24.99       31.05      3.74 o
  10   8   6        0.25        2.92      2.65 o
  11   8   6        1.51       -1.64      3.24 o
  12   8   6       39.88       46.50      5.59 o
  13   8   6       52.85       60.10      7.48 o
  14   8   6       11.50       11.69      7.40 o
  15   8   6        4.52        6.23      3.90 o
 -16   9   6       26.36       33.15      6.29 o
 -15   9   6       13.94       17.72      4.94 o
 -14   9   6       98.24       93.90     11.92 o
 -13   9   6      120.41      113.26      6.33 o
 -12   9   6       61.16       63.61      4.35 o
 -11   9   6        0.30       -1.97      1.97 o
 -10   9   6       58.16       62.54      4.16 o
  -9   9   6       13.13       16.18      2.54 o
  -8   9   6      330.01      322.79      7.60 o
  -7   9   6        4.64        2.23      1.96 o
  -6   9   6      927.63      821.22     12.79 o
  -5   9   6       87.60      113.03      4.54 o
  -4   9   6       54.52       49.29      4.64 o
  -3   9   6      193.52      208.59      5.19 o
  -2   9   6      745.94      700.29     10.07 o
  -1   9   6      168.16      155.35      4.62 o
   0   9   6     2941.58     2798.00     26.91 o
   1   9   6        0.19        0.18      1.43 o
   2   9   6       43.58       49.92      3.26 o
   3   9   6      368.44      340.19      6.72 o
   4   9   6        1.82       -0.79      1.87 o
   5   9   6        0.90       -0.66      1.64 o
   6   9   6      757.59      710.97     10.47 o
   7   9   6       11.06       19.23      2.85 o
   8   9   6      459.76      434.70     10.58 o
   9   9   6      201.77      215.56      9.03 o
  10   9   6      135.28      123.66      7.45 o
  11   9   6      126.73      136.26      8.32 o
  12   9   6       33.14       34.20      7.43 o
  13   9   6       52.14       50.05      6.11 o
  14   9   6        2.22        6.40      4.37 o
 -15  10   6        0.02        2.56      4.09 o
 -14  10   6        0.33        0.73      3.10 o
 -13  10   6       16.95       14.92      3.37 o
 -12  10   6        1.45        0.39      2.52 o
 -11  10   6       68.01       71.43      8.07 o
 -10  10   6       67.70       77.36      5.38 o
  -9  10   6      228.04      216.52      6.87 o
  -8  10   6        3.45        7.56      2.35 o
  -7  10   6       89.22       97.94      4.85 o
  -6  10   6       54.90       61.60      4.81 o
  -5  10   6      134.67      133.48      5.15 o
  -4  10   6        7.30        9.82      1.98 o
  -3  10   6      269.35      254.61      6.08 o
  -2  10   6      376.43      373.59      7.35 o
  -1  10   6      131.64      135.77      4.17 o
   0  10   6       44.52       38.45      2.70 o
   1  10   6       11.96       10.58      1.90 o
   2  10   6       59.30       54.94      3.18 o
   3  10   6      118.78      107.50      3.95 o
   4  10   6      499.99      467.95      8.65 o
   5  10   6       79.46       74.01      3.93 o
   6  10   6      103.08      101.00      4.44 o
   7  10   6       10.18        5.76      2.80 o
   8  10   6       31.84       32.61      4.81 o
   9  10   6      518.46      593.26     17.89 o
  10  10   6        5.02        4.73      3.72 o
  11  10   6        0.51        2.62      4.44 o
  12  10   6       73.29       66.94      6.52 o
  13  10   6       41.45       39.42      5.68 o
 -13  11   6        2.25        0.90      3.08 o
 -12  11   6       22.86       25.26      3.87 o
 -11  11   6        0.36        2.70      2.87 o
 -10  11   6      681.48      686.96     19.65 o
  -9  11   6      115.80      110.80      6.24 o
  -8  11   6       98.56       99.81      5.81 o
  -7  11   6      220.77      214.70      7.74 o
  -6  11   6       15.89       11.38      2.74 o
  -5  11   6       28.57       32.72      3.45 o
  -4  11   6       44.02       48.01      5.71 o
  -3  11   6       19.16       20.49      2.59 o
  -2  11   6        1.17        1.35      2.18 o
  -1  11   6      136.23      130.99      5.34 o
   0  11   6        4.87        4.05      2.09 o
   1  11   6      556.39      537.09      9.48 o
   2  11   6      125.79      136.03      4.92 o
   3  11   6      114.34      115.40      4.65 o
   4  11   6      207.55      218.07      6.96 o
   5  11   6       25.42       30.44      3.75 o
   6  11   6      189.87      187.00      6.34 o
   7  11   6        3.79        4.34      4.62 o
   8  11   6        4.26        2.29      4.01 o
   9  11   6       33.30       20.42      5.47 o
  10  11   6       47.28       42.45      6.75 o
  11  11   6       19.44       23.35      5.97 o
  12  11   6        3.15       -2.88      4.22 o
 -12  12   6       21.43       29.22      5.15 o
 -11  12   6      211.58      227.66      8.50 o
 -10  12   6        5.12        4.14      3.00 o
  -9  12   6       29.99       37.17      7.87 o
  -8  12   6        2.01        1.47      2.74 o
  -7  12   6        3.04       -0.13      2.69 o
  -6  12   6      158.65      163.66      7.15 o
  -5  12   6        8.38       10.43      3.04 o
  -4  12   6       12.43        6.90      2.80 o
  -3  12   6      139.13      155.50      6.76 o
  -2  12   6      153.65      156.97      5.95 o
  -1  12   6        7.95        6.31      2.60 o
   0  12   6       21.80       17.35      3.07 o
   1  12   6      188.83      186.24     10.37 o
   2  12   6       49.13       47.47      7.97 o
   3  12   6       19.11       17.74      4.86 o
   4  12   6      108.49      110.95      7.73 o
   5  12   6       69.05       69.38      6.72 o
   6  12   6       38.55       35.29      4.28 o
   7  12   6       15.92       12.24      4.06 o
   8  12   6      179.39      216.81     12.12 o
   9  12   6       38.04       30.84      6.31 o
  10  12   6      351.61      344.39     15.37 o
  11  12   6       38.67       38.83      6.97 o
 -10  13   6       25.17       26.77      4.19 o
  -9  13   6       30.47       31.33      4.32 o
  -8  13   6        1.48        1.35      4.66 o
  -7  13   6       83.26       91.83      6.13 o
  -6  13   6        3.19        3.27      3.04 o
  -5  13   6      395.78      438.67     12.77 o
  -4  13   6       51.00       51.58      4.98 o
  -3  13   6       10.89        6.23      3.06 o
  -2  13   6        5.98        3.91      3.07 o
  -1  13   6       74.65       77.68      5.76 o
   0  13   6      370.36      376.85     10.70 o
   1  13   6      193.47      198.79      7.94 o
   2  13   6        2.67        2.64      3.09 o
   3  13   6       30.22       28.29      4.21 o
   4  13   6       16.66       10.31      3.57 o
   5  13   6       34.70       37.20      4.60 o
   6  13   6       46.45       44.31      4.85 o
   7  13   6       52.27       46.34      5.80 o
   8  13   6        3.83       -3.01      4.13 o
   9  13   6       24.31       27.32      6.26 o
  -8  14   6       26.37       33.54      5.02 o
  -7  14   6       94.95       93.13      6.51 o
  -6  14   6        8.38        8.56      3.26 o
  -5  14   6        0.23        2.89      3.03 o
  -4  14   6       10.25       12.17      5.97 o
  -3  14   6      376.76      390.07     16.37 o
  -2  14   6       58.25       56.55      5.35 o
  -1  14   6      312.14      327.18     10.19 o
   0  14   6       12.24        9.86      3.51 o
   1  14   6      122.25      117.98      6.96 o
   2  14   6       59.15       56.30      5.34 o
   3  14   6       51.72       44.19      5.04 o
   4  14   6      247.25      258.11     13.43 o
   5  14   6        5.59        2.27      3.98 o
   6  14   6       93.20       85.28      6.33 o
  -3  15   6      102.12      109.92      6.88 o
  -2  15   6        2.51        6.92      3.52 o
  -1  15   6      114.35      104.08      6.70 o
   0  15   6        0.97       -0.56      3.23 o
   1  15   6      187.55      203.27      8.44 o
   2  15   6      146.19      157.35      8.47 o
 -19   1   7        3.29        5.44      2.77 o
 -18   1   7        1.69       -1.20      2.43 o
 -17   1   7      143.40      145.17      6.49 o
 -16   1   7      279.72      277.42      8.60 o
 -15   1   7      126.06      132.25      5.74 o
 -14   1   7       80.84       89.24      3.64 o
 -13   1   7      337.55      310.02      6.26 o
 -12   1   7      393.39      384.93      6.85 o
 -11   1   7       90.00       74.20      3.85 o
 -10   1   7      303.47      278.02      6.93 o
  -9   1   7       89.99       85.57      2.82 o
  -8   1   7     1272.71     1210.59     15.99 o
  -7   1   7      251.05      265.04      5.69 o
  -6   1   7      157.33      148.48      4.07 o
  -5   1   7      361.74      449.17      5.82 o
  -4   1   7      113.28      143.10      5.78 o
  -3   1   7     1136.99     1119.72     14.49 o
  -2   1   7      275.70      285.86      5.47 o
  -1   1   7        0.95        0.38      0.88 o
   0   1   7      400.74      441.24      6.14 o
   1   1   7      171.01      171.62      4.32 o
   2   1   7       53.86       39.52      2.21 o
   3   1   7      179.70      168.72      4.09 o
   4   1   7      569.02      536.66      8.24 o
   5   1   7      311.73      295.33      6.07 o
   6   1   7       49.89       31.68      2.93 o
   7   1   7     1075.99     1032.04     14.10 o
   8   1   7        0.03        0.72      1.74 o
   9   1   7      288.23      276.79      5.67 o
  10   1   7      402.27      363.63      6.76 o
  11   1   7       94.75       88.66      3.35 o
  12   1   7      327.65      326.57      6.06 o
  13   1   7        0.18        0.06      1.81 o
  14   1   7       35.36       40.14      3.31 o
  15   1   7      166.35      166.45      8.00 o
  16   1   7        0.19        1.95      4.30 o
  17   1   7      185.42      194.37     11.33 o
  18   1   7       75.13       90.73      8.90 o
 -19   2   7       76.72       66.86      5.36 o
 -18   2   7      236.11      235.69      8.42 o
 -17   2   7       30.77       24.73      4.88 o
 -16   2   7      320.49      339.19     14.57 o
 -15   2   7       25.46       29.94      3.12 o
 -14   2   7       40.35       39.51      2.43 o
 -13   2   7        0.17        1.45      1.28 o
 -12   2   7     1106.39     1073.58     14.10 o
 -11   2   7      300.62      280.34      7.41 o
 -10   2   7      231.78      187.18      4.13 o
  -9   2   7       30.87       29.95      2.11 o
  -8   2   7      141.50      135.35      4.42 o
  -7   2   7       12.22        8.31      1.34 o
  -6   2   7     1078.49      968.43     13.76 o
  -5   2   7     7803.15     8130.66     85.39 o
  -4   2   7       24.08       38.94      1.90 o
  -3   2   7        5.90       10.23      1.22 o
  -2   2   7     1121.45     1079.25     11.85 o
  -1   2   7     1420.68     1468.00     17.78 o
   0   2   7      801.80      874.16     10.06 o
   1   2   7     8266.02     8698.25     69.51 o
   2   2   7      931.76      934.21     13.18 o
   3   2   7       17.21       31.36      2.12 o
   4   2   7     1272.85     1233.14     17.11 o
   5   2   7      116.39      133.33      4.14 o
   6   2   7      372.92      334.87      6.84 o
   7   2   7        9.75       13.49      2.24 o
   8   2   7       18.79       19.27      2.05 o
   9   2   7      167.40      162.13      4.51 o
  10   2   7        5.35        7.35      2.01 o
  11   2   7       18.32       21.76      2.05 o
  12   2   7       12.96       11.68      2.25 o
  13   2   7       79.28       68.40      3.96 o
  14   2   7       37.79       36.77      3.28 o
  15   2   7       31.79       39.48      5.68 o
  16   2   7        7.90        4.19      4.08 o
  17   2   7       64.20       75.32     14.95 o
 -19   3   7        6.09        4.42      2.75 o
 -18   3   7       72.30       84.99      7.65 o
 -17   3   7        3.94        1.58      2.43 o
 -16   3   7      330.42      311.05     11.48 o
 -15   3   7       55.95       55.48      3.97 o
 -14   3   7       35.28       35.88      2.38 o
 -13   3   7       21.53       21.21      2.17 o
 -12   3   7      203.73      199.40      4.73 o
 -11   3   7      526.62      493.57      8.87 o
 -10   3   7      349.26      354.54      5.52 o
  -9   3   7     2532.70     2452.11     20.84 o
  -8   3   7      275.36      263.02      4.70 o
  -7   3   7       27.66       36.20      3.41 o
  -6   3   7      517.32      474.73      6.29 o
  -5   3   7        1.53        1.28      1.21 o
  -4   3   7      767.39      917.80      9.50 o
  -3   3   7     3958.41     4121.75     38.87 o
  -2   3   7      138.44      155.50      3.50 o
  -1   3   7        4.65       10.85      1.30 o
   0   3   7      849.88      862.95     10.29 o
   1   3   7     1628.43     1743.09     15.91 o
   2   3   7        0.20        2.12      0.83 o
   3   3   7        1.74        0.73      0.91 o
   4   3   7     1454.58     1479.79     20.22 o
   5   3   7      958.44      998.92     13.21 o
   6   3   7     1531.10     1461.90     18.53 o
   7   3   7     2003.98     1967.53     19.51 o
   8   3   7       20.11       23.56      2.22 o
   9   3   7      129.67      125.50      6.08 o
  10   3   7      586.65      570.97      9.63 o
  11   3   7        5.26        2.45      1.67 o
  12   3   7       36.02       33.57      2.95 o
  13   3   7      277.01      268.61      6.60 o
  14   3   7        0.25        0.43      2.80 o
  15   3   7      141.47      159.83      7.05 o
  16   3   7       87.96       91.97      6.42 o
  17   3   7      164.96      160.07     12.53 o
 -19   4   7        1.41       -2.32      2.32 o
 -18   4   7        6.98        6.60      2.96 o
 -17   4   7        0.65        0.73      2.07 o
 -16   4   7        8.40        4.00      2.17 o
 -15   4   7       71.79       74.05      5.09 o
 -14   4   7        0.46        0.76      1.30 o
 -13   4   7        7.10        6.12      2.38 o
 -12   4   7        0.15       -0.56      1.47 o
 -11   4   7       14.22       15.34      1.79 o
 -10   4   7     1637.44     1581.24     15.12 o
  -9   4   7      813.67      785.55      9.03 o
  -8   4   7     2529.71     2443.34     20.80 o
  -7   4   7      498.70      483.13      6.87 o
  -6   4   7        4.46        1.21      0.76 o
  -5   4   7      488.05      542.08      6.20 o
  -4   4   7       30.89       17.25      1.52 o
  -3   4   7      389.97      418.11      7.51 o
  -2   4   7       18.39       18.38      2.85 o
  -1   4   7       40.67       74.13      2.69 o
   0   4   7      552.67      638.81      8.60 o
   1   4   7        1.42       -0.94      1.44 o
   2   4   7        1.36        2.38      1.17 o
   3   4   7       11.55        7.38      1.24 o
   4   4   7       46.12       52.55      2.38 o
   5   4   7     1126.03     1153.58     11.61 o
   6   4   7     1102.45     1114.48     11.95 o
   7   4   7       80.78       75.86      5.15 o
   8   4   7        3.59        3.22      1.75 o
   9   4   7       46.46       45.30      4.16 o
  10   4   7      141.63      126.36      4.85 o
  11   4   7      149.50      152.10      5.40 o
  12   4   7        0.42        1.24      1.93 o
  13   4   7        1.94        1.85      2.13 o
  14   4   7      171.46      162.99      6.95 o
  15   4   7       19.62       22.00      3.63 o
  16   4   7        3.09        5.96      2.96 o
  17   4   7        7.40       17.04      9.85 o
 -18   5   7        7.05        4.27      2.29 o
 -17   5   7       44.78       36.87      3.70 o
 -16   5   7       27.48       23.31      3.22 o
 -15   5   7       30.67       33.68      3.39 o
 -14   5   7      133.14      134.21      4.51 o
 -13   5   7        4.47        2.33      1.60 o
 -12   5   7      158.21      164.97      5.81 o
 -11   5   7      905.17      837.95     10.04 o
 -10   5   7       39.32       31.90      2.17 o
  -9   5   7      130.10      121.47      3.53 o
  -8   5   7       26.47       37.80      2.43 o
  -7   5   7       87.81       98.21      3.37 o
  -6   5   7      295.60      294.90      4.46 o
  -5   5   7       94.98       89.69      2.53 o
  -4   5   7      125.25      154.10      3.15 o
  -3   5   7       12.31        4.65      1.00 o
  -2   5   7      313.28      340.21      6.15 o
  -1   5   7       11.91       16.17      1.76 o
   0   5   7     1256.38     1394.18     18.59 o
   1   5   7      697.60      722.73     11.51 o
   2   5   7      190.87      196.01      4.79 o
   3   5   7        1.95        1.27      1.59 o
   4   5   7      584.54      611.13      6.99 o
   5   5   7        0.14       -0.45      1.27 o
   6   5   7     2028.84     2046.08     19.66 o
   7   5   7     1349.76     1343.48     17.18 o
   8   5   7       34.11       29.75      2.66 o
   9   5   7       18.50       21.72      2.58 o
  10   5   7       15.57       12.76      2.82 o
  11   5   7      503.90      511.97      9.90 o
  12   5   7       10.38       10.83      2.76 o
  13   5   7        2.83        0.27      2.89 o
  14   5   7        0.78        4.91      2.60 o
  15   5   7        7.61        7.97      2.90 o
  16   5   7       30.87       33.79      9.74 o
  17   5   7       12.56       10.47      4.14 o
 -18   6   7      149.75      163.76      8.70 o
 -17   6   7        1.75        3.88      3.53 o
 -16   6   7        0.03        0.14      2.88 o
 -15   6   7       15.88       13.63      6.57 o
 -14   6   7      166.51      152.29      6.30 o
 -13   6   7       83.97       85.68      3.91 o
 -12   6   7      192.37      206.58      5.27 o
 -11   6   7      568.51      553.83      7.97 o
 -10   6   7      325.80      327.15      6.17 o
  -9   6   7        4.68        7.48      1.46 o
  -8   6   7      592.08      609.37      7.88 o
  -7   6   7      730.99      731.96      8.67 o
  -6   6   7        3.51        7.16      1.81 o
  -5   6   7     1066.43     1047.99     10.74 o
  -4   6   7      160.61      149.88      3.38 o
  -3   6   7       75.21      102.52      3.03 o
  -2   6   7      798.73      775.74     10.17 o
  -1   6   7      476.18      470.18      7.31 o
   0   6   7      121.79      109.39      4.53 o
   1   6   7     1539.72     1434.62     14.69 o
   2   6   7      872.46      794.10      9.59 o
   3   6   7      274.37      262.17      5.04 o
   4   6   7      232.89      217.96      4.74 o
   5   6   7      238.75      236.87      4.95 o
   6   6   7      136.50      121.92      8.12 o
   7   6   7       23.99       24.15      3.00 o
   8   6   7       79.85       74.84      4.65 o
   9   6   7        0.05       -2.53      2.53 o
  10   6   7       45.14       44.43      4.22 o
  11   6   7        0.16       -0.39      2.39 o
  12   6   7        7.20        3.13      3.37 o
  13   6   7       25.26       34.46      6.84 o
  14   6   7       37.08       43.03      9.39 o
  15   6   7       16.97       11.76      4.16 o
  16   6   7        9.03        8.08      3.94 o
 -17   7   7        0.13        0.10      2.53 o
 -16   7   7       39.89       34.52      4.18 o
 -15   7   7        3.96       11.83      4.21 o
 -14   7   7      634.38      648.27     13.07 o
 -13   7   7      308.45      305.38     13.02 o
 -12   7   7      225.10      227.97      6.39 o
 -11   7   7       55.36       47.69      3.22 o
 -10   7   7       53.82       53.47      3.23 o
  -9   7   7      252.89      247.74      5.66 o
  -8   7   7       92.39      120.71      4.04 o
  -7   7   7       75.88       87.82      3.58 o
  -6   7   7      760.19      756.22     13.37 o
  -5   7   7       41.54       40.20      2.48 o
  -4   7   7      382.29      346.49      6.36 o
  -3   7   7     3222.45     3061.34     31.02 o
  -2   7   7      512.31      485.06      8.01 o
  -1   7   7       39.80       49.82      2.90 o
   0   7   7      139.97      154.01      4.41 o
   1   7   7        7.24       10.35      1.94 o
   2   7   7     1238.93     1215.91     13.59 o
   3   7   7     2656.69     2516.37     23.87 o
   4   7   7     1667.52     1562.51     16.50 o
   5   7   7        0.45       -0.83      1.48 o
   6   7   7      265.23      257.32      5.98 o
   7   7   7       55.41       43.87      4.92 o
   8   7   7      477.62      484.96     10.74 o
   9   7   7      184.43      187.96      6.91 o
  10   7   7       34.85       35.22      4.01 o
  11   7   7      200.86      201.47     13.86 o
  12   7   7        8.83        6.43      3.73 o
  13   7   7        0.14        6.77      8.55 o
  14   7   7       24.45       31.60      5.20 o
  15   7   7       10.95        6.70      3.92 o
 -16   8   7        0.39        2.75      2.68 o
 -15   8   7       61.49       48.85      6.69 o
 -14   8   7       27.91       28.79      4.20 o
 -13   8   7        0.18        1.76      2.38 o
 -12   8   7      272.32      311.85     10.46 o
 -11   8   7      593.77      587.80     10.72 o
 -10   8   7        0.48       -0.79      2.31 o
  -9   8   7      305.67      291.67      7.11 o
  -8   8   7      392.95      361.44      7.84 o
  -7   8   7        9.70       10.88      2.12 o
  -6   8   7        3.41        4.59      1.83 o
  -5   8   7      481.59      473.80      9.04 o
  -4   8   7      552.99      525.81      8.14 o
  -3   8   7      101.15      113.40      4.68 o
  -2   8   7       42.38       38.38      2.87 o
  -1   8   7      953.87      917.59     11.54 o
   0   8   7      152.82      140.73      4.23 o
   1   8   7     1020.15      979.27     12.04 o
   2   8   7      288.39      273.79      5.76 o
   3   8   7      132.51      132.56      4.14 o
   4   8   7        0.18       -1.48      1.48 o
   5   8   7      314.96      281.25      6.51 o
   6   8   7      256.87      242.80      5.61 o
   7   8   7       31.78       26.63      2.95 o
   8   8   7        0.32        2.03      2.30 o
   9   8   7       30.67       23.20      3.67 o
  10   8   7       16.94       15.19      5.70 o
  11   8   7        0.22        4.09      5.04 o
  12   8   7      156.68      177.95      8.90 o
  13   8   7       49.23       54.70      6.12 o
  14   8   7      187.00      194.71      9.76 o
  15   8   7       32.01       46.21      6.18 o
 -15   9   7        1.31        3.98      4.08 o
 -14   9   7        1.86        0.53      2.55 o
 -13   9   7       60.25       56.67      4.82 o
 -12   9   7       31.72       39.96      4.89 o
 -11   9   7       16.93       20.62      2.97 o
 -10   9   7        1.78        3.55      2.11 o
  -9   9   7      117.88      119.26      5.15 o
  -8   9   7      287.43      293.55      7.35 o
  -7   9   7      249.65      224.80      6.40 o
  -6   9   7      158.24      147.61      5.20 o
  -5   9   7       38.46       26.16      2.75 o
  -4   9   7        8.56        6.70      2.39 o
  -3   9   7        3.82        3.05      2.22 o
  -2   9   7        0.43        1.66      1.64 o
  -1   9   7        0.23       -0.87      1.48 o
   0   9   7      120.29      112.70      3.74 o
   1   9   7       89.67       80.20      3.45 o
   2   9   7       40.10       39.10      2.91 o
   3   9   7      193.36      190.54      5.19 o
   4   9   7      208.27      183.65      5.09 o
   5   9   7       75.00       71.16      3.76 o
   6   9   7      145.41      148.13      4.91 o
   7   9   7       15.70        4.44      3.00 o
   8   9   7       15.73       21.35      3.50 o
   9   9   7       76.30       74.66      6.40 o
  10   9   7        0.07       -2.04      4.94 o
  11   9   7        0.19        1.70      3.63 o
  12   9   7        0.10       -1.80      3.43 o
  13   9   7       26.69       26.83      5.06 o
  14   9   7       18.62       21.44      4.93 o
 -14  10   7       11.53       12.46      3.27 o
 -13  10   7       29.55       31.21      5.47 o
 -12  10   7       58.49       50.26      4.74 o
 -11  10   7       12.59        9.37      3.02 o
 -10  10   7       77.66       65.91      5.05 o
  -9  10   7       73.66       79.84      6.38 o
  -8  10   7        2.64        0.01      2.05 o
  -7  10   7        6.27        5.64      2.33 o
  -6  10   7        0.30       -1.62      1.80 o
  -5  10   7      207.74      216.38      7.29 o
  -4  10   7       39.29       39.79      5.30 o
  -3  10   7       20.38       18.80      2.54 o
  -2  10   7       49.33       63.35      3.63 o
  -1  10   7      254.78      266.81      5.73 o
   0  10   7      144.48      147.11      4.74 o
   1  10   7      305.50      294.62      6.05 o
   2  10   7      179.62      169.34      4.79 o
   3  10   7      192.13      180.86      4.83 o
   4  10   7        0.97       -1.75      1.75 o
   5  10   7        1.11        1.94      2.41 o
   6  10   7       34.75       30.82      3.01 o
   7  10   7       23.72       21.52      3.53 o
   8  10   7      150.18      173.51      8.65 o
   9  10   7        6.16        4.39      4.39 o
  10  10   7        6.31       -1.29      3.48 o
  11  10   7       90.10       78.43      6.94 o
  12  10   7       31.69       26.57      5.07 o
  13  10   7        0.00       -1.31      3.59 o
 -13  11   7       14.68       20.19      3.70 o
 -12  11   7        9.66        6.33      3.57 o
 -11  11   7      621.70      622.48     13.84 o
 -10  11   7        1.05        4.58      2.83 o
  -9  11   7      135.69      125.50      6.41 o
  -8  11   7        2.62        4.67      2.66 o
  -7  11   7       16.45       14.33      3.20 o
  -6  11   7       20.47       27.12      3.68 o
  -5  11   7      152.55      149.66      6.62 o
  -4  11   7       94.30       99.90      7.06 o
  -3  11   7      780.97      803.14     15.29 o
  -2  11   7      184.07      169.86      5.37 o
  -1  11   7       15.12       14.83      3.41 o
   0  11   7        2.87        3.08      2.06 o
   1  11   7        0.04        0.67      1.79 o
   2  11   7       23.48       25.44      2.80 o
   3  11   7       90.60      100.33      4.59 o
   4  11   7       99.02      101.85      5.52 o
   5  11   7       37.80       38.48      4.20 o
   6  11   7        7.04        3.86      2.61 o
   7  11   7       31.94       31.51      4.17 o
   8  11   7      333.57      329.66     11.53 o
   9  11   7       74.98       71.41      6.64 o
  10  11   7        5.83        4.89      3.76 o
  11  11   7       23.91       35.35      5.36 o
  12  11   7       82.57       64.67      8.30 o
 -12  12   7        6.65       -0.21      2.81 o
 -11  12   7       57.92       50.38      5.06 o
 -10  12   7       48.54       61.55      5.38 o
  -9  12   7      134.32      144.06     15.67 o
  -8  12   7       79.29       74.58      5.95 o
  -7  12   7      333.07      341.87     13.07 o
  -6  12   7       32.82       33.45      5.90 o
  -5  12   7      193.95      174.74     25.74 o
  -4  12   7      242.66      251.58      8.61 o
  -3  12   7      218.50      210.92      9.10 o
  -2  12   7      119.20      105.54      6.11 o
  -1  12   7       20.60       21.29      3.39 o
   0  12   7        5.30        1.05      2.35 o
   1  12   7       76.35       79.88      4.95 o
   2  12   7       14.18        8.92      3.09 o
   3  12   7       13.77       11.53      3.24 o
   4  12   7      429.36      432.52     11.01 o
   5  12   7        8.65        8.67      3.22 o
   6  12   7       92.94       89.69      5.98 o
   7  12   7        0.03       -1.40      3.27 o
   8  12   7        0.85        3.48      4.35 o
   9  12   7        0.43        3.41      4.53 o
  10  12   7        7.57        0.62      4.30 o
 -10  13   7        0.42        7.97      4.04 o
  -9  13   7       41.31       39.83      4.70 o
  -8  13   7        0.02        0.70      2.86 o
  -7  13   7       49.22       56.80      5.30 o
  -6  13   7      176.63      203.35      9.03 o
  -5  13   7       15.50       26.47      4.76 o
  -4  13   7      150.17      169.20      7.38 o
  -3  13   7        4.55        0.42      2.22 o
  -2  13   7        3.13        2.05      2.98 o
  -1  13   7      134.84      131.49      6.97 o
   0  13   7       19.64       14.04      4.66 o
   1  13   7        6.28       10.11      3.43 o
   2  13   7       71.29       56.99      5.32 o
   3  13   7      157.23      142.89      7.17 o
   4  13   7       26.24       26.75      4.21 o
   5  13   7       15.65       15.83      3.75 o
   6  13   7      217.90      234.51      8.62 o
   7  13   7        5.95       -2.40      3.42 o
   8  13   7      130.96      123.58      9.63 o
  -7  14   7       39.77       41.41      4.86 o
  -6  14   7        8.05        2.49      3.17 o
  -5  14   7        8.10        5.31      2.30 o
  -4  14   7        8.89        8.37      3.48 o
  -3  14   7       28.12       32.88      6.26 o
  -2  14   7       12.87       14.48      3.69 o
  -1  14   7        4.04        6.43      3.34 o
   0  14   7       49.32       38.34      4.79 o
   1  14   7        7.30        7.80      3.37 o
   2  14   7       58.37       53.24      5.22 o
   3  14   7      130.22      151.67      7.55 o
   4  14   7       76.64       76.69      6.10 o
   5  14   7       76.00       81.45      7.29 o
   6  14   7        6.78        3.11      4.72 o
  -2  15   7        5.57        3.90      4.55 o
  -1  15   7       18.94       20.01      5.70 o
   0  15   7        3.63        2.23      4.46 o
 -19   0   8        0.10        3.03      4.08 o
 -18   0   8      281.82      285.80     13.10 o
 -17   0   8       12.17        6.61      3.85 o
 -16   0   8      194.47      179.20      9.85 o
 -15   0   8       34.77       32.31      5.15 o
 -14   0   8      220.36      175.61      6.97 o
 -13   0   8      202.83      174.30      6.67 o
 -12   0   8      254.00      232.54      7.38 o
 -11   0   8      725.47      608.90     19.65 o
 -10   0   8       24.67        7.09      3.80 o
  -9   0   8       50.29       72.87      7.40 o
  -8   0   8     3778.15     3921.15     70.10 o
  -7   0   8     2901.55     3261.12     52.19 o
  -6   0   8     2930.76     3459.64     40.66 o
  -5   0   8     3715.38     3965.04     95.61 o
  -4   0   8      651.11      814.66     18.06 o
  -3   0   8     2689.70     2789.86     54.54 o
  -2   0   8     4440.76     4608.61     61.02 o
  -1   0   8     1034.42     1078.67     17.23 o
   0   0   8      404.19      430.08      8.80 o
   1   0   8       89.56      109.18      4.06 o
   2   0   8     6205.80     6908.95     92.43 o
   3   0   8      119.06       97.24      5.37 o
   4   0   8     1764.64     1805.84     28.81 o
   5   0   8       86.07       61.02      4.35 o
   6   0   8      626.72      619.42     14.18 o
   7   0   8       55.20       57.44      8.38 o
   8   0   8     1562.04     1501.95     31.24 o
   9   0   8        2.35        1.30      2.74 o
  10   0   8        2.62        2.88      3.10 o
  11   0   8      168.66      149.75      8.11 o
  12   0   8      687.29      636.14     12.62 o
  13   0   8      749.96      704.59     13.78 o
  14   0   8       90.41      108.16      7.96 o
  15   0   8       24.20       15.22      7.12 o
  16   0   8       19.51       27.61      8.33 o
  17   0   8       37.47       46.09      9.43 o
 -19   1   8        2.28        4.31      2.73 o
 -18   1   8        1.04        1.38      4.56 o
 -17   1   8       62.59       51.11      4.60 o
 -16   1   8       23.59       25.37      4.62 o
 -15   1   8       10.20        9.03      2.41 o
 -14   1   8      877.87      828.54     11.71 o
 -13   1   8      208.86      204.92      5.15 o
 -12   1   8        2.12       -1.58      1.58 o
 -11   1   8        0.02        1.14      1.65 o
 -10   1   8      913.09      786.94     12.22 o
  -9   1   8       39.43       25.88      2.31 o
  -8   1   8       64.05       86.32      5.02 o
  -7   1   8      201.70      256.68      5.77 o
  -6   1   8     1789.95     1832.80     37.13 o
  -5   1   8      911.32      969.25     12.71 o
  -4   1   8       24.12       16.90      3.19 o
  -3   1   8     5028.00     5440.69     53.45 o
  -2   1   8     2862.29     3189.83     35.31 o
  -1   1   8      357.34      475.56      7.68 o
   0   1   8       68.34       91.43      3.80 o
   1   1   8      244.76      319.34      4.68 o
   2   1   8        1.22       -0.92      1.03 o
   3   1   8      132.26      134.10      4.56 o
   4   1   8     2675.52     2841.01     44.22 o
   5   1   8        9.37       20.63      2.19 o
   6   1   8       99.45       96.22      3.99 o
   7   1   8       49.96       74.61      3.92 o
   8   1   8       28.00       23.35      2.71 o
   9   1   8        3.21        4.10      2.10 o
  10   1   8      727.03      699.71     12.15 o
  11   1   8        0.87        2.38      2.18 o
  12   1   8       39.90       42.57      3.19 o
  13   1   8        9.90       10.36      1.97 o
  14   1   8       30.88       26.67      2.98 o
  15   1   8       18.49       23.98      3.96 o
  16   1   8       67.78       75.79     14.75 o
  17   1   8      157.98      171.68     14.55 o
 -19   2   8        3.35        2.29      4.49 o
 -18   2   8      177.27      196.34      8.32 o
 -17   2   8      271.17      310.21     12.54 o
 -16   2   8      229.13      259.90      8.42 o
 -15   2   8        1.07        2.11      1.44 o
 -14   2   8       11.83       11.24      2.38 o
 -13   2   8       18.18       17.88      2.13 o
 -12   2   8      182.43      160.35      5.34 o
 -11   2   8      195.66      193.45      5.67 o
 -10   2   8      598.23      535.75      9.64 o
  -9   2   8        7.99        6.60      1.46 o
  -8   2   8      176.78      189.10      4.22 o
  -7   2   8       17.68       20.40      2.33 o
  -6   2   8       33.90       33.65      2.62 o
  -5   2   8      430.38      414.19      5.86 o
  -4   2   8       31.21       22.57      2.21 o
  -3   2   8        6.16        6.75      1.04 o
  -2   2   8     1838.99     2082.36     29.14 o
  -1   2   8     4000.58     4488.07     48.46 o
   0   2   8      152.07      178.03      3.72 o
   1   2   8     5258.19     5860.78     47.91 o
   2   2   8     1220.37     1307.07     10.93 o
   3   2   8      872.99      908.37     11.90 o
   4   2   8        0.34        1.61      1.36 o
   5   2   8      134.04      133.47      4.36 o
   6   2   8      943.77      968.73     13.44 o
   7   2   8     1476.91     1447.24     18.36 o
   8   2   8       12.63       10.78      2.32 o
   9   2   8      674.95      617.84     11.04 o
  10   2   8       80.99       86.53      4.73 o
  11   2   8        0.39        0.54      1.89 o
  12   2   8       26.53       22.05      2.62 o
  13   2   8       27.45       30.10      2.92 o
  14   2   8        0.74        2.51      2.34 o
  15   2   8       13.78        8.91      3.19 o
  16   2   8       14.81       14.38      5.05 o
  17   2   8        1.20       10.06      4.69 o
 -19   3   8      137.36      161.26      7.32 o
 -18   3   8      228.64      210.80      8.08 o
 -17   3   8        0.21       -0.14      2.26 o
 -16   3   8       61.86       63.36      4.93 o
 -15   3   8       32.69       25.68      2.35 o
 -14   3   8        0.08       -0.68      1.35 o
 -13   3   8        0.06       -1.75      1.96 o
 -12   3   8       21.86       24.10      2.44 o
 -11   3   8      925.36      851.81     11.86 o
 -10   3   8      779.90      762.46      9.55 o
  -9   3   8      756.75      723.63     10.04 o
  -8   3   8      756.53      774.47     10.27 o
  -7   3   8      244.27      220.18      6.04 o
  -6   3   8     1973.19     2065.79     25.80 o
  -5   3   8      110.28       74.42      1.89 o
  -4   3   8        5.99        4.62      1.40 o
  -3   3   8      166.30      171.00      3.84 o
  -2   3   8     1324.04     1429.44     15.70 o
  -1   3   8      376.11      468.56      6.93 o
   0   3   8      800.12      808.35      8.80 o
   1   3   8      130.03      139.09      2.96 o
   2   3   8     1706.55     1862.26     15.83 o
   3   3   8        0.54        1.33      1.64 o
   4   3   8      998.76      979.40     16.80 o
   5   3   8      197.71      230.66      5.09 o
   6   3   8     1800.70     1800.23     21.37 o
   7   3   8      140.34      147.03      5.22 o
   8   3   8     1185.79     1125.62     15.89 o
   9   3   8      414.81      395.24      8.65 o
  10   3   8      160.53      160.55      4.83 o
  11   3   8      270.95      257.14      6.21 o
  12   3   8        0.16       -0.23      1.80 o
  13   3   8       96.96       96.01      5.54 o
  14   3   8       21.13       25.30      3.33 o
  15   3   8       23.89       29.80      4.63 o
  16   3   8       10.41        6.35      2.90 o
  17   3   8       62.41       76.46      8.18 o
 -18   4   8       15.60       13.80      3.33 o
 -17   4   8       13.64       11.07      3.02 o
 -16   4   8       12.73        7.08      2.68 o
 -15   4   8       43.52       34.29      3.17 o
 -14   4   8       92.70      101.23      4.41 o
 -13   4   8      106.60      102.74      4.25 o
 -12   4   8        6.52        0.45      1.55 o
 -11   4   8      147.09      135.53      4.43 o
 -10   4   8       21.39       16.73      1.92 o
  -9   4   8     1988.55     1954.97     19.23 o
  -8   4   8     8163.19     7841.47     63.91 o
  -7   4   8      110.70      127.18      3.52 o
  -6   4   8       68.94       54.40      3.09 o
  -5   4   8      756.93      787.01      8.82 o
  -4   4   8      124.42      125.73      3.40 o
  -3   4   8       16.16       19.79      1.77 o
  -2   4   8      517.93      469.10      7.27 o
  -1   4   8       89.78      115.87      3.46 o
   0   4   8      729.42      710.36      9.47 o
   1   4   8      347.37      307.75      4.69 o
   2   4   8      157.82      195.71      3.87 o
   3   4   8      129.63      123.41      3.20 o
   4   4   8     1792.30     1768.64     18.87 o
   5   4   8       77.31       78.18      6.26 o
   6   4   8       52.78       49.20      3.82 o
   7   4   8        0.02        2.73      2.18 o
   8   4   8      131.78      131.54      4.68 o
   9   4   8       41.98       36.43      3.05 o
  10   4   8       17.53       21.41      2.72 o
  11   4   8        8.90        5.87      2.22 o
  12   4   8        8.89        7.77      2.39 o
  13   4   8      194.81      185.74      7.21 o
  14   4   8        4.80        6.21      3.06 o
  15   4   8       35.06       35.44      6.89 o
  16   4   8       14.06       18.39      5.84 o
  17   4   8       35.03       32.88      4.28 o
 -18   5   8       51.83       61.52      7.67 o
 -17   5   8       27.13       29.83      4.00 o
 -16   5   8       41.30       48.07      4.62 o
 -15   5   8       41.11       43.43      3.52 o
 -14   5   8        1.60        5.49      1.78 o
 -13   5   8        1.79        4.26      1.63 o
 -12   5   8        7.56        8.40      1.71 o
 -11   5   8      542.16      531.19      8.35 o
 -10   5   8     1002.83      985.01     12.07 o
  -9   5   8      880.37      854.46     10.78 o
  -8   5   8        3.78        3.42      1.39 o
  -7   5   8        8.08       12.33      1.69 o
  -6   5   8     1663.60     1603.37     16.29 o
  -5   5   8     1101.38     1093.73     11.63 o
  -4   5   8      242.05      215.08      4.36 o
  -3   5   8      911.51      928.99     12.04 o
  -2   5   8      349.27      351.77      6.48 o
  -1   5   8      427.89      473.70      8.80 o
   0   5   8      204.25      182.62      4.57 o
   1   5   8      203.95      222.17      9.58 o
   2   5   8       96.56       96.64      3.56 o
   3   5   8      365.22      344.64      6.70 o
   4   5   8      722.45      689.41     10.18 o
   5   5   8      221.72      191.66      5.39 o
   6   5   8        0.19        2.84      1.90 o
   7   5   8      914.28      901.07     12.45 o
   8   5   8       48.49       44.47      3.68 o
   9   5   8       28.08       32.73      3.00 o
  10   5   8     1371.10     1317.84     18.38 o
  11   5   8      201.37      191.16      6.05 o
  12   5   8       50.42       54.48      4.75 o
  13   5   8      113.69      132.76     12.45 o
  14   5   8        4.30        3.33      3.75 o
  15   5   8       10.73       10.99      4.17 o
  16   5   8      125.64      142.37      8.90 o
 -18   6   8       17.16       29.45      4.20 o
 -17   6   8        0.93        4.07      2.82 o
 -16   6   8        0.86        5.35      2.67 o
 -15   6   8       12.70       17.11      3.20 o
 -14   6   8       79.14       84.74      4.11 o
 -13   6   8      102.17      103.47      4.15 o
 -12   6   8      371.81      350.02      6.91 o
 -11   6   8      205.13      200.93      4.70 o
 -10   6   8      328.34      320.82      7.61 o
  -9   6   8      186.16      179.90      4.67 o
  -8   6   8      982.36      917.87     11.54 o
  -7   6   8       65.43       57.66      2.96 o
  -6   6   8       79.51       82.56      3.22 o
  -5   6   8     1399.70     1379.78     14.41 o
  -4   6   8       52.59       50.46      2.43 o
  -3   6   8      682.87      717.24      8.22 o
  -2   6   8      127.00      117.06      3.91 o
  -1   6   8      422.73      434.03      7.04 o
   0   6   8        9.34        9.42      1.54 o
   1   6   8       22.81       23.39      1.90 o
   2   6   8      341.61      342.48      6.31 o
   3   6   8      355.45      369.19      6.12 o
   4   6   8      650.56      576.92      8.07 o
   5   6   8     1099.91      968.81     11.46 o
   6   6   8        1.74        1.58      1.37 o
   7   6   8       31.52       26.36      3.16 o
   8   6   8      656.24      638.61     12.39 o
   9   6   8        0.05       -1.93      1.93 o
  10   6   8       87.57       86.06      6.04 o
  11   6   8       27.18       29.80      3.87 o
  12   6   8       16.54        9.95      6.51 o
  13   6   8        1.22        4.22      3.56 o
  14   6   8       19.94       15.83      4.45 o
  15   6   8        2.99        8.79      6.66 o
  16   6   8       61.27       58.71      6.65 o
 -17   7   8      206.75      230.07     12.34 o
 -16   7   8       42.69       36.47      4.28 o
 -15   7   8        0.17       -2.41      2.69 o
 -14   7   8       62.63       64.42      4.32 o
 -13   7   8        2.16        2.75      2.10 o
 -12   7   8       11.61        8.83      3.45 o
 -11   7   8       13.12       12.66      2.15 o
 -10   7   8       85.50       77.83      3.77 o
  -9   7   8      240.52      222.45      5.54 o
  -8   7   8       55.15       48.47      3.66 o
  -7   7   8       97.58       78.13      3.51 o
  -6   7   8       67.87       60.73      3.10 o
  -5   7   8       26.50       15.90      2.05 o
  -4   7   8      155.10      153.39      6.51 o
  -3   7   8      760.33      761.94     12.61 o
  -2   7   8      631.19      575.16      8.19 o
  -1   7   8      743.16      714.18     10.25 o
   0   7   8      959.67      941.77     12.36 o
   1   7   8      299.11      295.69      5.66 o
   2   7   8        9.33        7.78      1.87 o
   3   7   8       24.85       25.22      2.29 o
   4   7   8       17.51       25.10      2.27 o
   5   7   8       20.67       20.97      2.13 o
   6   7   8        5.68       12.29      2.26 o
   7   7   8        7.38        3.37      2.41 o
   8   7   8       10.51        9.13      2.68 o
   9   7   8      266.70      257.56      8.14 o
  10   7   8       20.00       16.89      3.44 o
  11   7   8       97.69       85.20      6.83 o
  12   7   8        0.00       -2.33      3.14 o
  13   7   8       44.37       45.88      8.76 o
  14   7   8        9.51        1.12      4.00 o
  15   7   8       25.66       18.11      4.53 o
 -16   8   8       25.94       19.98      5.06 o
 -15   8   8        8.81        1.88      3.36 o
 -14   8   8      129.68      131.86      6.24 o
 -13   8   8        5.68        4.92      4.38 o
 -12   8   8       27.50       35.39      3.86 o
 -11   8   8      226.87      254.50      7.01 o
 -10   8   8       18.99       17.96      2.69 o
  -9   8   8        3.51        5.75      1.99 o
  -8   8   8      633.68      604.38     10.54 o
  -7   8   8       62.76       60.81      3.82 o
  -6   8   8       32.83       41.70      3.82 o
  -5   8   8      167.04      155.74      8.50 o
  -4   8   8      170.63      149.78      4.28 o
  -3   8   8     1098.42     1017.56     12.46 o
  -2   8   8        9.17        9.22      1.80 o
  -1   8   8      246.86      245.29      5.40 o
   0   8   8     1544.17     1471.30     17.73 o
   1   8   8       46.81       49.89      2.99 o
   2   8   8      216.61      206.90      5.08 o
   3   8   8       43.38       41.15      2.79 o
   4   8   8      143.92      130.69      7.55 o
   5   8   8      148.58      110.31      4.05 o
   6   8   8      711.17      630.58     10.71 o
   7   8   8       18.99       16.25      3.56 o
   8   8   8      290.60      288.32      8.62 o
   9   8   8      107.36      102.42      8.83 o
  10   8   8       57.70       57.34      5.85 o
  11   8   8      305.93      323.92     11.51 o
  12   8   8        7.83        8.32      5.61 o
  13   8   8       59.68       75.87      7.26 o
  14   8   8      115.19      124.58      8.43 o
 -15   9   8      232.79      269.37     10.49 o
 -14   9   8        3.97        1.28      2.54 o
 -13   9   8      140.75      144.41      6.57 o
 -12   9   8       41.68       35.12      4.08 o
 -11   9   8       32.00       36.91      3.80 o
 -10   9   8       20.96       24.84      3.08 o
  -9   9   8      493.07      528.93     10.34 o
  -8   9   8      110.50       90.98      4.69 o
  -7   9   8      658.47      627.79     11.14 o
  -6   9   8      591.27      588.95     10.64 o
  -5   9   8       38.13       31.17      3.69 o
  -4   9   8        6.09        3.56      1.83 o
  -3   9   8      361.19      351.68      6.83 o
  -2   9   8        2.01        3.79      1.68 o
  -1   9   8      529.52      500.94      8.33 o
   0   9   8      144.90      140.50      4.14 o
   1   9   8        0.09        1.64      1.66 o
   2   9   8      138.55      130.83      4.32 o
   3   9   8      358.79      330.28      6.80 o
   4   9   8       27.69       31.18      2.83 o
   5   9   8      154.50      160.39      5.42 o
   6   9   8       99.55       90.71      4.75 o
   7   9   8      150.07      166.61      8.32 o
   8   9   8       70.53       60.51      5.82 o
   9   9   8       89.08       86.84      6.96 o
  10   9   8      245.39      224.54      9.83 o
  11   9   8       23.53       19.30      4.68 o
  12   9   8       21.69       15.36      4.44 o
  13   9   8        1.52        3.24      5.38 o
 -14  10   8       92.36      101.34      6.28 o
 -13  10   8        3.28        5.14      2.86 o
 -12  10   8      276.62      278.94      9.08 o
 -11  10   8      217.01      193.64     14.50 o
 -10  10   8      220.98      235.81     15.07 o
  -9  10   8       25.68       36.87      4.15 o
  -8  10   8      258.39      253.74      7.32 o
  -7  10   8       61.91       68.34      4.48 o
  -6  10   8       54.12       49.72      4.43 o
  -5  10   8      271.41      271.38      7.70 o
  -4  10   8       46.78       45.81      3.71 o
  -3  10   8      226.38      226.99      6.57 o
  -2  10   8        4.15        2.96      1.76 o
  -1  10   8      490.79      466.00      7.79 o
   0  10   8      482.83      496.75      8.06 o
   1  10   8      942.87      907.72     19.27 o
   2  10   8      227.25      223.78      5.59 o
   3  10   8      427.58      436.65      8.16 o
   4  10   8       24.26       25.75      2.76 o
   5  10   8       72.21       77.17      6.49 o
   6  10   8       23.69       22.11      3.59 o
   7  10   8      869.60      861.84     37.99 o
   8  10   8      130.12      129.87      7.79 o
   9  10   8      138.53      127.36      7.86 o
  10  10   8       47.61       56.98     14.15 o
  11  10   8        0.71        1.94      7.06 o
  12  10   8        0.17       -4.18      4.18 o
 -13  11   8      120.71      116.56     17.64 o
 -12  11   8        0.20       -0.55      2.63 o
 -11  11   8      201.63      225.75      8.73 o
 -10  11   8      110.60      120.79     14.71 o
  -9  11   8      106.37      115.72      6.49 o
  -8  11   8       33.42       24.21      4.24 o
  -7  11   8      242.30      241.63      8.25 o
  -6  11   8       10.49        5.72      2.78 o
  -5  11   8       14.49       21.09      3.41 o
  -4  11   8        4.19        3.37      2.32 o
  -3  11   8        6.87       10.05      2.59 o
  -2  11   8        0.59        2.93      2.29 o
  -1  11   8      204.65      206.11      5.36 o
   0  11   8       70.40       71.86      4.01 o
   1  11   8       38.46       38.78      3.01 o
   2  11   8      272.96      300.48      6.55 o
   3  11   8       79.42       74.93      4.21 o
   4  11   8       28.41       22.29      3.20 o
   5  11   8        0.36       -2.32      2.32 o
   6  11   8       79.24       76.49      6.32 o
   7  11   8      497.56      501.64     14.20 o
   8  11   8      324.49      341.62     13.39 o
   9  11   8       10.49        7.95      4.03 o
  10  11   8        0.07        1.27      3.67 o
  11  11   8        0.82        1.39      3.72 o
 -11  12   8       37.65       22.64      3.98 o
 -10  12   8       20.85       22.73      4.01 o
  -9  12   8        0.34        0.25      2.78 o
  -8  12   8        1.38        0.76      3.52 o
  -7  12   8       34.52       41.35      4.57 o
  -6  12   8       58.07       58.94      5.88 o
  -5  12   8        5.93        9.43      3.11 o
  -4  12   8       34.81       34.61      4.30 o
  -3  12   8       53.48       46.79      4.69 o
  -2  12   8        0.58        0.35      2.64 o
  -1  12   8      136.59      139.80      5.70 o
   0  12   8       26.00       21.05      3.18 o
   1  12   8       75.23       66.66      5.66 o
   2  12   8        9.00        6.01      3.03 o
   3  12   8        0.35       -2.41      2.66 o
   4  12   8        6.62        6.73      6.99 o
   5  12   8        5.43        0.52      2.80 o
   6  12   8       96.94      100.66      7.36 o
   7  12   8       80.78       97.56      9.62 o
   8  12   8        0.97        3.22      4.51 o
   9  12   8       17.17       18.59      5.85 o
  10  12   8       12.16       16.94      5.70 o
  -9  13   8       72.02       65.73      5.69 o
  -8  13   8       17.60       13.10      6.84 o
  -7  13   8       30.61       29.41      4.33 o
  -6  13   8       52.21       54.49      6.49 o
  -5  13   8       13.12       14.26      3.53 o
  -4  13   8       80.87       93.21     10.52 o
  -3  13   8      104.91      109.53      6.60 o
  -2  13   8        9.98       10.18      3.35 o
  -1  13   8      141.81      149.60     12.82 o
   0  13   8        0.02       -1.28      2.76 o
   1  13   8      165.75      154.25      7.19 o
   2  13   8       50.25       51.24      5.12 o
   3  13   8      199.15      202.81      8.18 o
   4  13   8       27.51       27.64      4.19 o
   5  13   8       72.94       56.62      5.29 o
   6  13   8       48.61       44.22      5.81 o
   7  13   8       50.38       55.01      7.79 o
   8  13   8        4.79        5.66      4.78 o
  -7  14   8        0.07        3.06      4.31 o
  -6  14   8       46.46       55.39      5.70 o
  -5  14   8       14.41        8.81      3.40 o
  -4  14   8       25.46       19.70      7.89 o
  -3  14   8      227.37      230.84      9.75 o
  -2  14   8       76.77       88.50      7.25 o
  -1  14   8        0.00       -2.88      2.88 o
   0  14   8       63.30       64.43      5.76 o
   1  14   8        0.07       -2.94      2.94 o
   2  14   8        5.25        2.68      4.11 o
   3  14   8      236.88      247.90      9.21 o
   4  14   8       13.11       14.90      3.87 o
   5  14   8       66.62       84.50      6.33 o
 -19   1   9       17.47       20.31      3.65 o
 -18   1   9      357.79      385.39     10.94 o
 -17   1   9       58.42       51.04      8.90 o
 -16   1   9      210.28      218.26      9.97 o
 -15   1   9       35.75       30.84      2.78 o
 -14   1   9       54.62       51.51      3.85 o
 -13   1   9      105.97       92.06      3.72 o
 -12   1   9       62.94       67.29      3.89 o
 -11   1   9      217.20      180.24      5.50 o
 -10   1   9      210.99      211.97      6.78 o
  -9   1   9       17.15       15.59      3.19 o
  -8   1   9      887.50      784.03     17.69 o
  -7   1   9        2.81        2.45      1.50 o
  -6   1   9        5.02        7.35      1.28 o
  -5   1   9      457.46      479.52      9.09 o
  -4   1   9        0.09        4.23      1.17 o
  -3   1   9      509.95      595.85      9.33 o
  -2   1   9     1962.21     1994.73     23.73 o
  -1   1   9     1650.68     1737.25     21.07 o
   0   1   9      257.68      259.69      4.85 o
   1   1   9      905.77      914.94      9.98 o
   2   1   9       85.89       78.29      2.29 o
   3   1   9     1361.98     1493.88     17.66 o
   4   1   9      379.26      407.79      7.52 o
   5   1   9      269.54      246.20      5.98 o
   6   1   9      162.28      136.88      4.85 o
   7   1   9       87.11      104.98      4.56 o
   8   1   9        8.07        4.16      3.10 o
   9   1   9       50.01       36.94      3.37 o
  10   1   9       19.39       14.33      2.72 o
  11   1   9      648.40      576.97     11.45 o
  12   1   9        0.13       -0.02      2.24 o
  13   1   9       66.35       64.89      5.00 o
  14   1   9       48.26       42.71      4.57 o
  15   1   9       33.06       41.14      4.66 o
  16   1   9        4.63        4.87      6.89 o
  17   1   9       67.46       82.60      8.76 o
 -19   2   9       45.52       51.37      5.04 o
 -18   2   9        0.14        0.90      2.47 o
 -17   2   9       11.71       11.89      3.02 o
 -16   2   9       83.94       72.35      5.18 o
 -15   2   9       52.56       46.24      2.96 o
 -14   2   9      943.66      914.63     12.72 o
 -13   2   9      249.97      229.71     10.62 o
 -12   2   9        4.34        1.91      2.50 o
 -11   2   9      908.97      898.17     13.96 o
 -10   2   9       67.57       60.67      5.79 o
  -9   2   9       84.44       77.96      3.04 o
  -8   2   9     1470.34     1426.09     19.39 o
  -7   2   9      484.20      475.23      9.00 o
  -6   2   9      937.08      802.77     12.53 o
  -5   2   9     2091.70     2022.25     27.35 o
  -4   2   9      180.89      206.28      8.65 o
  -3   2   9       40.64       18.86      2.46 o
  -2   2   9        3.94        9.09      1.51 o
  -1   2   9      103.74      125.64      3.84 o
   0   2   9     2076.57     2115.05     25.01 o
   1   2   9     1007.33     1077.83     11.06 o
   2   2   9      347.67      301.83      4.08 o
   3   2   9       24.44       37.73      2.10 o
   4   2   9       50.54       48.84      3.03 o
   5   2   9     2652.32     2639.93     33.11 o
   6   2   9      923.41      888.29     13.01 o
   7   2   9      231.89      207.02      6.03 o
   8   2   9     2555.55     2386.64     27.83 o
   9   2   9      125.68      116.15      5.17 o
  10   2   9        0.30        5.15      2.35 o
  11   2   9      142.90      161.77      6.24 o
  12   2   9       17.25       21.55      3.28 o
  13   2   9       60.87       57.06      3.86 o
  14   2   9       68.82       74.15      5.57 o
  15   2   9        2.95        7.60      3.05 o
  16   2   9       12.77       20.04      3.77 o
  17   2   9       12.59       24.20     11.00 o
 -19   3   9        6.67        5.28      2.95 o
 -18   3   9      111.07      104.46      8.73 o
 -17   3   9      102.16      110.84      6.33 o
 -16   3   9       51.80       46.06      4.94 o
 -15   3   9        3.06        6.64      1.75 o
 -14   3   9      104.74      100.38      4.41 o
 -13   3   9      256.37      264.10      6.37 o
 -12   3   9        2.41        2.29      1.59 o
 -11   3   9       87.97       81.03      3.53 o
 -10   3   9      159.10      157.88      5.87 o
  -9   3   9      481.87      449.59      7.48 o
  -8   3   9      388.81      391.82      6.72 o
  -7   3   9      239.67      219.28      7.47 o
  -6   3   9      311.38      290.10      6.97 o
  -5   3   9     3996.01     3997.21     34.31 o
  -4   3   9       15.01        4.13      1.23 o
  -3   3   9      954.65     1023.24     12.38 o
  -2   3   9     1335.25     1384.39     15.56 o
  -1   3   9     1245.59     1317.28     14.91 o
   0   3   9       56.77       63.09      2.25 o
   1   3   9     1113.56     1115.58     11.47 o
   2   3   9      490.66      450.02      7.19 o
   3   3   9       13.52       11.83      1.27 o
   4   3   9       60.16       59.49      2.51 o
   5   3   9      504.85      533.45     12.60 o
   6   3   9      537.98      513.14      9.53 o
   7   3   9      431.12      423.32     10.95 o
   8   3   9      688.58      651.97     11.39 o
   9   3   9      800.35      752.44     12.82 o
  10   3   9       31.39       32.36      3.45 o
  11   3   9        6.25        7.93      2.58 o
  12   3   9      102.72      112.22      4.64 o
  13   3   9       21.88       21.17      3.97 o
  14   3   9        7.40        9.58      3.22 o
  15   3   9       39.50       42.64      4.68 o
  16   3   9        6.14        5.96      5.22 o
  17   3   9        0.59        2.12      4.58 o
 -18   4   9       15.14       14.94      3.38 o
 -17   4   9        0.08       -5.10      5.92 o
 -16   4   9       61.23       63.96      5.64 o
 -15   4   9       29.61       34.14      4.59 o
 -14   4   9      169.52      173.03      6.97 o
 -13   4   9        7.00        6.59      2.10 o
 -12   4   9      101.71       92.61      4.31 o
 -11   4   9       87.67       79.11      3.89 o
 -10   4   9      394.55      387.59      7.39 o
  -9   4   9        6.80       10.17      1.70 o
  -8   4   9      689.55      669.27      8.83 o
  -7   4   9     1032.21     1002.17     11.46 o
  -6   4   9       13.04       12.26      3.13 o
  -5   4   9       47.95       56.44      2.38 o
  -4   4   9       85.72       88.35      3.42 o
  -3   4   9      290.47      282.17      5.52 o
  -2   4   9        0.01        4.71      2.16 o
  -1   4   9     1559.50     1679.47     18.46 o
   0   4   9       53.83       63.13      2.30 o
   1   4   9      259.61      282.73      4.65 o
   2   4   9      104.92      117.91      3.22 o
   3   4   9       96.06      105.42      3.13 o
   4   4   9      484.26      449.32      6.62 o
   5   4   9       14.64        8.85      1.87 o
   6   4   9      531.10      532.75     13.12 o
   7   4   9        3.84        4.00      2.43 o
   8   4   9     1345.76     1310.07     20.57 o
   9   4   9       12.23        7.15      2.79 o
  10   4   9      110.24       96.43      7.72 o
  11   4   9       26.98       29.66      3.15 o
  12   4   9        0.30       -0.41      2.87 o
  13   4   9       18.19       20.62      3.47 o
  14   4   9        5.10       11.39      3.22 o
  15   4   9        2.82        6.67      3.86 o
  16   4   9        2.57        5.80      4.85 o
 -18   5   9        7.13        6.71      3.00 o
 -17   5   9       93.65       96.20      5.80 o
 -16   5   9       16.01       19.80      3.38 o
 -15   5   9       22.25       28.10      3.09 o
 -14   5   9       13.02       15.99      2.80 o
 -13   5   9       96.63       92.56      4.48 o
 -12   5   9      111.85      104.42      4.51 o
 -11   5   9      129.79      129.23      4.68 o
 -10   5   9      251.21      232.01      5.29 o
  -9   5   9      526.25      523.20      8.01 o
  -8   5   9      957.40      903.05     11.10 o
  -7   5   9      789.05      773.81      9.84 o
  -6   5   9     2067.51     1970.04     21.33 o
  -5   5   9       48.81       54.51      3.82 o
  -4   5   9      160.85      163.53      4.36 o
  -3   5   9       30.45       28.97      3.34 o
  -2   5   9      399.16      395.99      7.05 o
  -1   5   9       91.51      109.15      3.67 o
   0   5   9      118.87      118.70      3.85 o
   1   5   9        9.44        7.48      2.67 o
   2   5   9      105.72      106.69      3.91 o
   3   5   9      470.64      465.51      8.09 o
   4   5   9      111.18      112.20      4.04 o
   5   5   9      594.33      559.61     10.96 o
   6   5   9     1052.12      996.23     30.21 o
   7   5   9      364.25      348.78     11.95 o
   8   5   9        4.78        6.57      4.35 o
   9   5   9     1463.82     1389.51     20.82 o
  10   5   9      248.38      264.87      8.20 o
  11   5   9       16.11       15.52      4.72 o
  12   5   9        4.53        3.95      3.21 o
  13   5   9        2.17        1.46      3.49 o
  14   5   9       62.91       59.19      7.57 o
  15   5   9        0.02        0.55      3.34 o
  16   5   9        4.11        1.50      3.63 o
 -17   6   9        3.82        3.87      3.65 o
 -16   6   9      143.82      148.32      6.98 o
 -15   6   9       45.44       47.72      3.89 o
 -14   6   9      168.03      166.42     11.33 o
 -13   6   9       10.61       14.23      2.49 o
 -12   6   9      182.17      174.94      5.63 o
 -11   6   9      354.31      353.45      7.70 o
 -10   6   9      313.74      285.07      6.13 o
  -9   6   9      219.40      216.16      5.18 o
  -8   6   9      892.66      948.66     11.91 o
  -7   6   9      213.61      211.10      4.94 o
  -6   6   9       67.18       51.09      3.08 o
  -5   6   9     1262.94     1199.03     13.43 o
  -4   6   9       98.96       92.48      3.01 o
  -3   6   9      645.64      618.39      8.10 o
  -2   6   9      264.89      259.00      4.83 o
  -1   6   9      184.89      177.93      5.64 o
   0   6   9       84.57       86.64      7.96 o
   1   6   9       57.15       54.90      3.42 o
   2   6   9      219.88      237.41      6.57 o
   3   6   9       10.40        7.79      2.55 o
   4   6   9     2527.66     2456.89     26.98 o
   5   6   9     2109.27     1984.71     27.01 o
   6   6   9      151.26      126.39      7.68 o
   7   6   9      436.52      412.81     18.97 o
   8   6   9       43.04       43.52      3.98 o
   9   6   9        9.51       14.89      3.03 o
  10   6   9      307.64      312.31      9.03 o
  11   6   9        6.77        3.46      4.42 o
  12   6   9       89.31       92.40     12.16 o
  13   6   9      166.33      174.38      8.96 o
  14   6   9       12.36        6.70      3.97 o
  15   6   9        0.02       -1.07      3.55 o
 -17   7   9        0.43       -1.38      2.60 o
 -16   7   9       32.71       44.08      6.70 o
 -15   7   9       19.71       12.06      4.12 o
 -14   7   9      372.10      397.22      9.03 o
 -13   7   9      307.05      288.62      7.58 o
 -12   7   9      184.45      192.13      7.37 o
 -11   7   9        0.06       -0.03      1.71 o
 -10   7   9      112.64      114.87      4.30 o
  -9   7   9       60.81       64.36      3.53 o
  -8   7   9      182.36      167.67      4.77 o
  -7   7   9      465.32      417.49      7.33 o
  -6   7   9      144.34      172.29      5.10 o
  -5   7   9       85.69       92.28      3.54 o
  -4   7   9       29.53       30.54      2.58 o
  -3   7   9      238.44      201.57      4.63 o
  -2   7   9     1217.28     1108.69     13.95 o
  -1   7   9     1311.97     1251.96     15.28 o
   0   7   9      126.31      119.28      4.06 o
   1   7   9     1101.77     1101.76     15.15 o
   2   7   9      122.93      120.79      3.80 o
   3   7   9      625.58      587.46      8.58 o
   4   7   9        7.76        9.05      1.77 o
   5   7   9        1.63        0.49      1.47 o
   6   7   9      208.94      184.63      6.49 o
   7   7   9      290.52      281.93     17.03 o
   8   7   9      151.01      160.12      6.53 o
   9   7   9       20.75       15.31      3.19 o
  10   7   9       29.61       38.73      4.93 o
  11   7   9      310.61      303.33     11.02 o
  12   7   9        3.26        1.65      7.36 o
  13   7   9        5.76       11.22      4.19 o
  14   7   9       83.02       79.60      7.26 o
  15   7   9        0.47        5.93      3.94 o
 -16   8   9       10.99        1.54      3.71 o
 -15   8   9       93.89       98.78      8.37 o
 -14   8   9        3.84        3.17      2.60 o
 -13   8   9        2.99        5.36      2.71 o
 -12   8   9       96.09       95.35      5.36 o
 -11   8   9       87.07       78.34      4.48 o
 -10   8   9       22.90       24.20      2.93 o
  -9   8   9       22.75       27.60      2.91 o
  -8   8   9      434.68      424.65      8.70 o
  -7   8   9      103.97      105.13      4.37 o
  -6   8   9      338.40      299.82      7.88 o
  -5   8   9      225.15      199.30      5.62 o
  -4   8   9      188.60      158.19      5.04 o
  -3   8   9      338.06      285.60      5.81 o
  -2   8   9        0.26       -0.49      1.34 o
  -1   8   9      342.19      339.13      6.94 o
   0   8   9       27.97       28.09      2.72 o
   1   8   9      566.12      528.55      8.29 o
   2   8   9      244.29      221.58      5.25 o
   3   8   9       45.24       53.08      3.12 o
   4   8   9       17.74       14.55      2.16 o
   5   8   9      642.16      626.05      9.47 o
   6   8   9       29.74       25.55      3.42 o
   7   8   9        8.82        5.84      2.54 o
   8   8   9        2.34        2.77      2.54 o
   9   8   9       33.90       43.86      5.35 o
  10   8   9       23.81       18.44      6.02 o
  11   8   9      120.72      124.31      7.93 o
  12   8   9       98.63      116.90     13.31 o
  13   8   9       27.12       23.19      5.04 o
  14   8   9        4.73        7.97      4.18 o
 -15   9   9        2.34        3.00      2.69 o
 -14   9   9        0.68       -2.62      2.88 o
 -13   9   9       10.38       11.25      3.13 o
 -12   9   9        0.04       -0.68      2.49 o
 -11   9   9       31.80       27.30      5.35 o
 -10   9   9      188.03      195.41      6.50 o
  -9   9   9      179.93      171.16      5.94 o
  -8   9   9       92.14       86.70      4.69 o
  -7   9   9       22.80       29.85      3.01 o
  -6   9   9       24.02       21.57      3.16 o
  -5   9   9        3.85        4.06      1.91 o
  -4   9   9        5.41        2.99      1.76 o
  -3   9   9      212.03      210.74      6.02 o
  -2   9   9       47.29       41.63      2.93 o
  -1   9   9      125.93      118.88      4.13 o
   0   9   9       16.16       19.18      2.99 o
   1   9   9       14.23       13.61      2.12 o
   2   9   9       21.69       18.94      2.34 o
   3   9   9      191.83      180.16      5.12 o
   4   9   9      105.69      106.10      4.19 o
   5   9   9        0.13       -1.71      1.71 o
   6   9   9       27.53       26.90      3.08 o
   7   9   9        0.01        0.23      2.95 o
   8   9   9       19.84       21.63      4.33 o
   9   9   9       14.40        6.76      3.95 o
  10   9   9       49.01       55.96      6.19 o
  11   9   9       55.66       64.12      6.59 o
  12   9   9      140.00      126.90     12.90 o
  13   9   9       45.87       44.78      6.15 o
 -14  10   9       12.70       13.56      3.30 o
 -13  10   9        5.85        6.28      3.21 o
 -12  10   9        8.40        6.15      2.99 o
 -11  10   9        4.54        4.33      3.78 o
 -10  10   9        5.38        5.53      5.40 o
  -9  10   9        5.04       -0.34      2.40 o
  -8  10   9      161.72      163.99      6.05 o
  -7  10   9       55.18       48.33      3.95 o
  -6  10   9        0.74        2.15      1.48 o
  -5  10   9      286.84      281.63      7.46 o
  -4  10   9       73.95       71.27      4.74 o
  -3  10   9        0.09        1.88      2.61 o
  -2  10   9        2.00        3.03      1.77 o
  -1  10   9      115.76      125.98      4.20 o
   0  10   9       17.96       17.06      2.25 o
   1  10   9       71.52       71.34      3.90 o
   2  10   9       46.48       42.16      2.99 o
   3  10   9       30.87       30.44      2.93 o
   4  10   9       19.38       20.32      2.65 o
   5  10   9      374.04      371.61      7.72 o
   6  10   9        3.67       -0.29      2.59 o
   7  10   9       33.00       37.01      5.12 o
   8  10   9        0.06        5.01      3.82 o
   9  10   9       18.34       16.43     11.02 o
  10  10   9       12.07       13.67      4.51 o
  11  10   9       15.58       15.52      4.55 o
  12  10   9       57.40       64.76      6.76 o
 -13  11   9       65.87       71.06      5.84 o
 -12  11   9       37.91       35.02      4.55 o
 -11  11   9       50.98       58.00      5.19 o
 -10  11   9       11.83       11.15      3.39 o
  -9  11   9       17.38       13.03      3.31 o
  -8  11   9        0.35        1.54      2.62 o
  -7  11   9      126.06      125.76      7.46 o
  -6  11   9      181.40      182.45     13.36 o
  -5  11   9     1113.83     1192.25     21.43 o
  -4  11   9       19.07       18.58      3.88 o
  -3  11   9       84.23       86.53      7.31 o
  -2  11   9      250.63      243.64      8.16 o
  -1  11   9        4.82        5.24      2.10 o
   0  11   9        8.05       10.11      2.33 o
   1  11   9      421.38      381.64      7.90 o
   2  11   9      199.24      182.43      5.69 o
   3  11   9      101.85       89.88      4.61 o
   4  11   9      220.91      222.09      7.22 o
   5  11   9        0.78        1.46      2.51 o
   6  11   9       11.85       16.22      3.68 o
   7  11   9      260.30      269.90     15.14 o
   8  11   9      233.32      254.76     11.07 o
   9  11   9       27.72       20.87      4.87 o
  10  11   9       15.71        9.29      5.51 o
  11  11   9       12.52       16.39      6.05 o
 -11  12   9      109.99      142.08     17.06 o
 -10  12   9       47.08       42.29      6.15 o
  -9  12   9      154.50      154.40      7.34 o
  -8  12   9      621.13      647.01     19.01 o
  -7  12   9      242.13      235.07      8.55 o
  -6  12   9       50.73       46.35     13.23 o
  -5  12   9      131.43      139.65      7.01 o
  -4  12   9       27.17       33.04      4.77 o
  -3  12   9      297.06      284.37      9.23 o
  -2  12   9        4.03       -1.10      2.76 o
  -1  12   9      378.91      388.92     10.68 o
   0  12   9        0.42       -0.46      2.27 o
   1  12   9        1.91        1.95      3.46 o
   2  12   9       31.11       39.05      4.34 o
   3  12   9       36.14       33.84      4.38 o
   4  12   9        0.23       -0.52      2.74 o
   5  12   9      128.78      122.36      6.65 o
   6  12   9       18.61        8.27      4.15 o
   7  12   9       11.59       13.70      5.55 o
   8  12   9       44.96       51.70      7.59 o
   9  12   9       42.89       34.90      6.77 o
  -9  13   9       44.09       51.23      5.27 o
  -8  13   9       63.80       70.94      5.93 o
  -7  13   9        3.68        0.21      2.84 o
  -6  13   9       84.17       82.83      7.14 o
  -5  13   9      187.12      192.20      8.14 o
  -4  13   9        0.03       -1.32      2.74 o
  -3  13   9        1.79        2.04      2.88 o
  -2  13   9       12.41       10.06      6.25 o
  -1  13   9       14.52       10.06      3.92 o
   0  13   9        1.61        3.71      3.19 o
   1  13   9        0.18        1.47      3.52 o
   2  13   9       33.67       34.24      4.52 o
   3  13   9        0.09        2.06      3.01 o
   4  13   9        9.60        9.79      3.36 o
   5  13   9        4.70        7.24      4.00 o
   6  13   9        7.04        1.18      4.47 o
   7  13   9        0.02        6.10      4.76 o
  -6  14   9        1.00        5.52      3.96 o
  -5  14   9        0.01        1.79      5.24 o
  -4  14   9       55.89       57.66      6.42 o
  -3  14   9        6.38       11.11      5.08 o
  -2  14   9        6.01        4.67      3.37 o
  -1  14   9       23.46       28.03      5.55 o
   0  14   9        0.01        1.42      3.07 o
   1  14   9        0.04        2.01      3.19 o
   2  14   9        0.14       -2.82      2.82 o
   3  14   9        1.36       -2.93      2.93 o
   4  14   9       69.21       79.86      7.39 o
 -19   0  10       50.82       41.39      6.65 o
 -18   0  10        0.11        1.68      3.93 o
 -17   0  10       54.03       69.72      7.57 o
 -16   0  10      183.96      200.52      8.22 o
 -15   0  10       16.93       26.35      5.87 o
 -14   0  10       77.91       54.92      8.37 o
 -13   0  10       63.55       59.67      4.50 o
 -12   0  10     2453.33     2130.38     31.92 o
 -11   0  10      896.00      792.74     24.84 o
 -10   0  10     1339.86     1213.38     32.15 o
  -9   0  10       13.14       17.43      4.78 o
  -8   0  10       68.03       84.78      7.86 o
  -7   0  10      366.74      388.75     11.63 o
  -6   0  10       14.88       11.94      2.85 o
  -4   0  10     3809.76     3867.90     74.90 o
  -3   0  10     1438.46     1321.79     30.48 o
  -2   0  10     1821.22     1927.36     32.29 o
  -1   0  10        5.69       19.58      5.70 o
   0   0  10      154.92      125.94      5.01 o
   1   0  10      759.95      939.83     21.43 o
   2   0  10     4515.76     4599.69     51.10 o
   3   0  10      101.48       92.65      3.71 o
   4   0  10       62.49       40.94      4.73 o
   5   0  10      865.03      764.89     28.17 o
   6   0  10     1516.54     1444.77     26.21 o
   7   0  10      148.55      120.08      6.92 o
   8   0  10      263.50      248.62     26.42 o
   9   0  10       63.16       78.42      6.60 o
  10   0  10       83.04       74.84      6.66 o
  11   0  10       12.16       14.31      4.24 o
  12   0  10       16.78       17.47      4.43 o
  13   0  10       15.79       23.30     10.44 o
  14   0  10        5.27       14.40      7.30 o
  15   0  10        1.70       -5.69      5.69 o
  16   0  10       17.60       19.80      7.90 o
  17   0  10       55.95       66.95     11.24 o
 -19   1  10       27.50       32.77      4.28 o
 -18   1  10        0.02        0.01      2.53 o
 -17   1  10       15.57       23.26      4.10 o
 -16   1  10       33.44       37.07      3.21 o
 -15   1  10      291.84      266.48      8.21 o
 -14   1  10      126.54      131.74      5.15 o
 -13   1  10      278.04      257.76     10.80 o
 -12   1  10       17.01       18.00      6.29 o
 -11   1  10       10.04        4.67      1.84 o
 -10   1  10      613.84      579.35     14.22 o
  -9   1  10        2.92        1.95      2.46 o
  -8   1  10      566.06      515.93     12.66 o
  -7   1  10      388.16      469.29      9.79 o
  -6   1  10      732.66      785.56     30.18 o
  -5   1  10        1.42        0.91      0.96 o
  -4   1  10        2.59        5.82      2.05 o
  -3   1  10       48.42       38.54      3.27 o
  -2   1  10     1044.77      991.06     13.88 o
  -1   1  10      456.49      441.70      8.21 o
   0   1  10     6825.44     7337.68     67.77 o
   1   1  10      119.49      131.40      3.41 o
   2   1  10     1084.10     1207.53     11.69 o
   3   1  10      593.67      620.22      6.47 o
   4   1  10        9.27       15.17      2.47 o
   5   1  10      285.74      304.51      7.99 o
   6   1  10      220.35      216.43      6.14 o
   7   1  10      292.69      286.87      7.18 o
   8   1  10      362.47      321.40      7.72 o
   9   1  10       72.72       61.65      6.14 o
  10   1  10      243.80      228.78      7.10 o
  11   1  10      419.50      417.22      9.86 o
  12   1  10       84.61       89.41      5.49 o
  13   1  10       43.84       33.92      4.69 o
  14   1  10      123.85      135.16      9.56 o
  15   1  10       12.50       11.71      3.46 o
  16   1  10       18.63       14.80      3.76 o
 -19   2  10       46.88       53.50      5.19 o
 -18   2  10       18.53       22.19      6.26 o
 -17   2  10       18.97       26.64      3.98 o
 -16   2  10       65.85       61.47      3.47 o
 -15   2  10       23.88       27.88      2.81 o
 -14   2  10       33.16       29.66      2.68 o
 -13   2  10       81.66       78.46      4.47 o
 -12   2  10        3.22        2.58      1.90 o
 -11   2  10        9.35       10.72      2.13 o
 -10   2  10       59.99       76.19      7.09 o
  -9   2  10      327.28      297.92      9.80 o
  -8   2  10       61.30       41.27      3.27 o
  -7   2  10      105.01      112.35      4.43 o
  -6   2  10      575.80      579.09     10.29 o
  -5   2  10      355.40      354.57     42.71 o
  -4   2  10      120.71      126.04      7.05 o
  -3   2  10        0.54        4.12      1.31 o
  -2   2  10      533.45      602.26     10.80 o
  -1   2  10        3.99        6.62      1.55 o
   0   2  10      594.97      690.71     10.76 o
   1   2  10      323.11      358.63      5.36 o
   2   2  10      775.17      848.03      8.25 o
   3   2  10        4.13        4.20      0.97 o
   4   2  10       34.32       42.70      2.31 o
   5   2  10      280.06      282.56     11.92 o
   6   2  10        1.65        1.18      3.05 o
   7   2  10        8.14       11.44      2.50 o
   8   2  10      189.74      191.12      6.12 o
   9   2  10      328.44      296.65      7.78 o
  10   2  10       67.43       56.28      4.21 o
  11   2  10      194.53      183.12      6.72 o
  12   2  10        0.16        0.94      2.41 o
  13   2  10       13.15       15.65      3.96 o
  14   2  10      143.30      155.01     10.27 o
  15   2  10      144.52      140.53     11.34 o
  16   2  10       19.88       26.95      4.07 o
 -18   3  10       45.79       51.33      4.98 o
 -17   3  10        5.79        3.25      6.20 o
 -16   3  10       22.48       22.50      2.44 o
 -15   3  10      138.43      151.98      4.64 o
 -14   3  10       30.33       33.01      3.73 o
 -13   3  10       28.90       31.29      3.34 o
 -12   3  10      161.44      142.50      4.79 o
 -11   3  10       17.29       17.99      2.58 o
 -10   3  10       14.71       15.10      2.37 o
  -9   3  10      220.24      194.84      8.20 o
  -8   3  10      153.76      133.25      5.26 o
  -7   3  10        4.50        3.78      3.33 o
  -6   3  10     1375.29     1270.28     18.17 o
  -5   3  10      402.91      371.70      8.08 o
  -4   3  10      465.26      438.99      8.05 o
  -3   3  10       62.37       85.99      3.08 o
  -2   3  10       31.56       37.68      2.40 o
  -1   3  10       47.16       33.51      2.61 o
   0   3  10       22.74       14.64      1.50 o
   1   3  10     1357.23     1516.47     14.95 o
   2   3  10       69.15       79.14      2.48 o
   3   3  10       29.25       48.16      2.30 o
   4   3  10       16.46       21.45      2.12 o
   5   3  10       19.29       17.41      2.50 o
   6   3  10        5.03        1.84      1.64 o
   7   3  10      216.23      198.83      6.12 o
   8   3  10     2159.99     2056.17     31.76 o
   9   3  10       71.83       75.64      8.77 o
  10   3  10      169.35      148.34      6.00 o
  11   3  10       96.35       81.00      5.27 o
  12   3  10       68.95       59.75      4.82 o
  13   3  10       99.40       95.07      8.48 o
  14   3  10       99.26      105.86      6.86 o
  15   3  10      130.87      121.57      6.79 o
  16   3  10       38.42       46.88      4.97 o
 -18   4  10       67.92       76.92      5.89 o
 -17   4  10       41.26       39.80      7.32 o
 -16   4  10      131.52      134.90      4.66 o
 -15   4  10        3.07        5.05      4.27 o
 -14   4  10      127.46      132.24      5.00 o
 -13   4  10       53.30       53.87      3.63 o
 -12   4  10      298.74      305.67      7.74 o
 -11   4  10      276.41      274.08      6.43 o
 -10   4  10        9.80        6.75      1.79 o
  -9   4  10      393.77      369.35      6.43 o
  -8   4  10      648.25      613.82     10.24 o
  -7   4  10     2369.40     2257.01     25.26 o
  -6   4  10       40.69       34.25      2.81 o
  -5   4  10       54.11       41.82      2.35 o
  -4   4  10      199.08      223.60      5.00 o
  -3   4  10      987.80      995.11     12.72 o
  -2   4  10      379.36      355.91      7.95 o
  -1   4  10       38.54       38.72      2.54 o
   0   4  10      318.65      361.86      5.58 o
   1   4  10        0.11        0.68      1.09 o
   2   4  10     1130.91     1126.87     11.19 o
   3   4  10       85.26      104.69      3.30 o
   4   4  10       38.33       35.10      2.29 o
   5   4  10      461.63      449.51      9.81 o
   6   4  10     1248.97     1198.42     22.32 o
   7   4  10       69.62       75.93      7.50 o
   8   4  10     1179.04     1174.11     19.45 o
   9   4  10      246.10      239.86      8.23 o
  10   4  10      790.30      751.79     15.45 o
  11   4  10      156.85      140.14      6.92 o
  12   4  10       49.56       49.56      6.38 o
  13   4  10       38.40       26.35      3.92 o
  14   4  10       23.03       24.83      3.99 o
  15   4  10        5.95        4.97      3.53 o
  16   4  10      107.46      123.18      9.97 o
 -18   5  10       15.04       19.91      5.17 o
 -17   5  10       18.05       19.16      3.51 o
 -16   5  10      216.06      223.68     13.13 o
 -15   5  10       10.27       12.35      4.48 o
 -14   5  10        7.72        4.20      2.06 o
 -13   5  10        1.93       -0.16      1.77 o
 -12   5  10        3.67        6.11      1.92 o
 -11   5  10      158.47      159.11      7.80 o
 -10   5  10     1440.79     1385.50     17.40 o
  -9   5  10      137.39      124.73      6.59 o
  -8   5  10        7.00        6.88      1.61 o
  -7   5  10        0.36        0.72      1.60 o
  -6   5  10       23.35       20.71      2.54 o
  -5   5  10     1966.11     1962.38     26.10 o
  -4   5  10       43.48       39.89      2.71 o
  -3   5  10      885.77      823.36     11.46 o
  -2   5  10       76.46       79.95      3.41 o
  -1   5  10        4.31        3.68      1.45 o
   0   5  10      152.35      156.97      4.55 o
   1   5  10      184.85      147.19      4.96 o
   2   5  10       39.35       30.12      2.77 o
   3   5  10      897.55      821.24     11.79 o
   4   5  10       29.88       29.59      2.66 o
   5   5  10       63.04       58.42      5.71 o
   6   5  10      347.76      346.32     12.08 o
   7   5  10      129.39      117.32     19.83 o
   8   5  10      334.99      315.52     12.18 o
   9   5  10       66.95       59.00     15.69 o
  10   5  10        0.71        0.49      3.79 o
  11   5  10       16.10       10.75      6.92 o
  12   5  10        0.40       -2.07      5.67 o
  13   5  10        0.22        0.37      8.86 o
  14   5  10        6.43        9.67      4.40 o
  15   5  10        0.78        3.21      3.65 o
 -17   6  10        0.14       -1.76      2.45 o
 -16   6  10       14.18       14.53      3.90 o
 -15   6  10       33.01       25.82      3.18 o
 -14   6  10       20.28       17.86      2.86 o
 -13   6  10      144.22      138.07      5.53 o
 -12   6  10       58.54       45.74      3.86 o
 -11   6  10       84.64       97.26      4.40 o
 -10   6  10      184.44      175.81      5.78 o
  -9   6  10      181.84      179.42      4.76 o
  -8   6  10      428.18      418.25      7.23 o
  -7   6  10     1121.94     1042.52     12.63 o
  -6   6  10      887.16      822.43     10.62 o
  -5   6  10        2.93        6.69      1.88 o
  -4   6  10      121.14      119.80      3.84 o
  -3   6  10       42.05       60.64      3.37 o
  -2   6  10      440.28      396.51      7.61 o
  -1   6  10      728.96      706.27     11.71 o
   0   6  10      969.94      886.33     14.48 o
   1   6  10     1614.25     1607.55     19.55 o
   2   6  10      134.65      135.26      4.70 o
   3   6  10      987.51      902.91     13.06 o
   4   6  10        1.46        2.44      1.82 o
   5   6  10      387.41      413.73      9.84 o
   6   6  10       37.23       32.29      5.01 o
   7   6  10       30.90       35.11      7.56 o
   8   6  10       49.21       48.09      9.45 o
   9   6  10      102.75      103.14      7.88 o
  10   6  10       73.15       69.37      6.13 o
  11   6  10      460.06      472.47     13.50 o
  12   6  10      314.97      305.42     13.98 o
  13   6  10       32.07       32.11      5.23 o
  14   6  10        2.98       -0.37      4.69 o
  15   6  10        1.35        1.48      3.82 o
 -16   7  10        0.72        2.67      3.31 o
 -15   7  10       55.85       63.88      5.17 o
 -14   7  10        1.39       -0.02      2.22 o
 -13   7  10      142.81      147.52      5.77 o
 -12   7  10        0.89       -1.68      1.92 o
 -11   7  10      101.52       92.01      7.11 o
 -10   7  10       17.93       16.85      3.12 o
  -9   7  10      130.60      118.24      4.76 o
  -8   7  10      358.72      348.28      7.94 o
  -7   7  10       40.25       44.40      2.95 o
  -6   7  10     1447.36     1349.73     15.38 o
  -5   7  10      673.50      609.23      9.80 o
  -4   7  10      140.95      139.77      4.08 o
  -3   7  10      900.67      956.67     13.87 o
  -2   7  10      320.31      329.42      8.30 o
  -1   7  10     1042.24     1027.78     21.85 o
   0   7  10      436.17      427.79      9.69 o
   1   7  10       51.37       51.17      3.57 o
   2   7  10        0.57       -0.99      1.74 o
   3   7  10      335.89      305.27      7.17 o
   4   7  10      102.43       95.79      4.38 o
   5   7  10       59.66       68.37      5.27 o
   6   7  10        0.07       -1.62      3.85 o
   7   7  10       45.46       39.73      5.85 o
   8   7  10      302.70      305.27      8.80 o
   9   7  10       71.24       70.21      6.41 o
  10   7  10      294.95      293.02     10.64 o
  11   7  10       14.84       19.85      4.40 o
  12   7  10        9.05        8.81      3.96 o
  13   7  10       20.89       17.86      4.51 o
  14   7  10        0.37        2.49      4.02 o
 -16   8  10       16.44       14.61      5.15 o
 -15   8  10        6.30        7.15      2.85 o
 -14   8  10       45.15       48.84      4.67 o
 -13   8  10        2.22        6.33      3.42 o
 -12   8  10        7.61        9.80      3.73 o
 -11   8  10      200.69      201.56      6.49 o
 -10   8  10      353.91      354.22      7.48 o
  -9   8  10        0.10       -0.37      1.63 o
  -8   8  10      108.19      111.62      4.34 o
  -7   8  10       10.85       13.11      2.32 o
  -6   8  10       50.97       51.79      3.53 o
  -5   8  10        2.57        0.26      1.63 o
  -4   8  10     1235.87     1171.02     16.58 o
  -3   8  10       16.00       15.99      1.97 o
  -2   8  10       92.25       91.63      3.95 o
  -1   8  10      319.20      275.94      6.30 o
   0   8  10       48.27       41.56      3.03 o
   1   8  10       83.46       80.04      3.50 o
   2   8  10      317.29      327.45      6.49 o
   3   8  10      356.33      337.86      6.66 o
   4   8  10       12.15       10.09      2.02 o
   5   8  10      494.10      468.32      9.20 o
   6   8  10      186.85      170.66      6.63 o
   7   8  10       36.99       32.88      3.82 o
   8   8  10      106.21      125.27     16.88 o
   9   8  10        2.00        2.53      3.52 o
  10   8  10        5.71        5.38      3.91 o
  11   8  10       34.25       26.63      6.63 o
  12   8  10       11.14       15.40      4.36 o
  13   8  10        0.78        0.22      3.61 o
 -15   9  10       65.34       59.03      7.19 o
 -14   9  10        2.26        6.01      3.99 o
 -13   9  10      146.63      162.64      7.11 o
 -12   9  10        6.09        5.50      2.79 o
 -11   9  10       49.34       53.25      4.74 o
 -10   9  10      203.71      218.35      6.86 o
  -9   9  10        8.99        9.09      2.52 o
  -8   9  10      259.56      280.11      7.39 o
  -7   9  10       16.91       15.66      4.03 o
  -6   9  10       43.01       36.34      3.29 o
  -5   9  10     1166.03     1053.48     19.99 o
  -4   9  10       32.77       20.86      2.68 o
  -3   9  10       45.97       39.43      3.25 o
  -2   9  10      269.01      256.97      8.71 o
  -1   9  10      263.49      246.49      5.80 o
   0   9  10       81.49       71.52      3.62 o
   1   9  10      156.81      152.37      4.72 o
   2   9  10      148.08      155.46      4.85 o
   3   9  10      265.26      259.16      6.10 o
   4   9  10       31.75       25.49      2.63 o
   5   9  10       23.64       19.11      2.81 o
   6   9  10      115.45      101.97      5.63 o
   7   9  10        0.07        3.35      3.29 o
   8   9  10      308.84      292.00     10.76 o
   9   9  10      127.09      131.16      8.33 o
  10   9  10        5.16       -0.77      6.35 o
  11   9  10       74.35       82.57     13.99 o
  12   9  10       15.20        9.24      4.31 o
  13   9  10       65.63       60.77      6.91 o
 -14  10  10       14.98       14.25      3.48 o
 -13  10  10      102.75      113.82      6.61 o
 -12  10  10        1.81        4.57      2.85 o
 -11  10  10       70.01       69.22      5.48 o
 -10  10  10       82.70       88.17      5.93 o
  -9  10  10       16.86       16.62      3.29 o
  -8  10  10      151.65      152.78      6.65 o
  -7  10  10      162.53      170.04      7.69 o
  -6  10  10      109.20      123.63      5.54 o
  -5  10  10       44.27       40.50      3.78 o
  -4  10  10      170.63      175.84      5.96 o
  -3  10  10       32.84       37.39      5.24 o
  -2  10  10       97.22       95.43      4.87 o
  -1  10  10      134.87      120.14      4.14 o
   0  10  10        0.06        2.80      1.93 o
   1  10  10      259.95      266.47      5.95 o
   2  10  10       19.78       21.20      2.54 o
   3  10  10       33.19       40.27      3.25 o
   4  10  10        7.09        5.48      2.12 o
   5  10  10      144.38      135.18      6.37 o
   6  10  10        9.65       12.62      4.85 o
   7  10  10        5.80        1.61      3.44 o
   8  10  10       44.42       37.92      6.14 o
   9  10  10      364.72      381.10     12.93 o
  10  10  10        0.04       -3.29      3.29 o
  11  10  10       84.72       72.35      7.15 o
 -12  11  10       22.98       29.00      4.35 o
 -11  11  10        2.03        0.42      2.75 o
 -10  11  10      211.03      218.56      8.41 o
  -9  11  10        0.13       -0.90      3.03 o
  -8  11  10       91.24       88.38      8.32 o
  -7  11  10      200.78      213.30      7.88 o
  -6  11  10       23.76       20.11      3.54 o
  -5  11  10       28.63       23.92      3.70 o
  -4  11  10       36.66       35.98      4.17 o
  -3  11  10        0.06        2.30      2.49 o
  -2  11  10       55.24       60.63      4.37 o
  -1  11  10       15.76       10.16      2.79 o
   0  11  10       28.84       32.02      3.16 o
   1  11  10      577.96      565.14      9.94 o
   2  11  10      162.32      171.32      5.69 o
   3  11  10      382.52      387.15      9.08 o
   4  11  10       54.80       50.98      4.34 o
   5  11  10      147.98      147.70      6.94 o
   6  11  10       56.76       59.49      6.29 o
   7  11  10       67.69       63.97      6.62 o
   8  11  10       18.22       19.33      9.39 o
   9  11  10      104.95      101.32      8.04 o
  10  11  10      110.43      105.08      8.25 o
 -11  12  10      365.63      387.91     15.99 o
 -10  12  10       52.99       48.01      5.07 o
  -9  12  10        7.69       17.94      4.49 o
  -8  12  10       16.05       14.99      3.68 o
  -7  12  10      135.46      142.21      8.37 o
  -6  12  10       12.13       13.29      4.18 o
  -5  12  10       51.49       50.65      4.96 o
  -4  12  10        3.98        8.78      3.14 o
  -3  12  10        6.21        7.27      3.17 o
  -2  12  10       17.61       11.79      3.30 o
  -1  12  10       10.97       10.03      3.17 o
   0  12  10       47.66       48.64      4.85 o
   1  12  10      142.22      142.59     11.69 o
   2  12  10       46.59       50.69      6.92 o
   3  12  10       39.74       35.99      4.42 o
   4  12  10        4.59        0.09      2.89 o
   5  12  10       14.92       11.82      5.44 o
   6  12  10        0.28        1.85      4.48 o
   7  12  10       56.64       57.15      8.04 o
   8  12  10       30.51       33.90      6.74 o
  -8  13  10       29.96       26.43      4.32 o
  -7  13  10       19.81       13.44      4.73 o
  -6  13  10       73.19       78.68      6.24 o
  -5  13  10      350.78      366.10     11.05 o
  -4  13  10        2.60        5.09      4.76 o
  -3  13  10        7.21        3.96      2.96 o
  -2  13  10       40.02       44.49      4.88 o
  -1  13  10        8.27        3.74      3.12 o
   0  13  10       28.07       22.46      4.11 o
   1  13  10      210.56      201.64      8.29 o
   2  13  10       24.49       15.26      3.91 o
   3  13  10       61.70       58.42      5.43 o
   4  13  10        2.34        5.61      3.27 o
   5  13  10       39.68       38.71      5.57 o
   6  13  10        7.20        4.20      4.92 o
  -5  14  10       14.28       15.69      3.95 o
  -4  14  10       24.60       25.49      4.53 o
  -3  14  10       43.57       43.66      5.06 o
  -2  14  10       61.78       62.02      5.76 o
  -1  14  10      426.53      433.79     12.27 o
   0  14  10       16.88       21.51      4.22 o
   1  14  10       26.31       26.87      4.40 o
   2  14  10       27.06       21.53      4.24 o
   3  14  10        1.69        0.10      4.48 o
 -18   1  11        8.63        8.44      2.99 o
 -17   1  11       47.22       41.74      4.40 o
 -16   1  11        1.92        2.15      1.96 o
 -15   1  11      100.47      101.11      4.54 o
 -14   1  11        0.67        1.54      1.61 o
 -13   1  11        9.03        4.79      2.88 o
 -12   1  11      153.50      148.23      9.00 o
 -11   1  11       10.98        1.68      2.68 o
 -10   1  11      147.56      121.71      6.79 o
  -9   1  11      120.51       89.55      6.03 o
  -8   1  11     1193.75     1042.70     20.31 o
  -7   1  11       29.69       33.46      2.73 o
  -6   1  11      139.55      120.52      5.92 o
  -5   1  11      172.74      165.13      6.48 o
  -4   1  11        5.87        3.46      2.01 o
  -3   1  11      668.11      616.07     10.23 o
  -2   1  11        0.15       -0.02      2.30 o
  -1   1  11      148.56      133.84      4.40 o
   0   1  11      168.94      192.22      4.58 o
   1   1  11      380.44      407.70      6.22 o
   2   1  11      966.47      990.08     10.34 o
   3   1  11      244.39      246.76      3.83 o
   4   1  11      354.08      331.81     15.93 o
   5   1  11       60.04       54.38      3.55 o
   6   1  11       14.66       15.59      2.55 o
   7   1  11       60.23       71.99      4.33 o
   8   1  11      177.73      205.07     10.68 o
   9   1  11       70.85       67.39      4.51 o
  10   1  11       98.23       95.55      5.13 o
  11   1  11      126.51      142.58      6.19 o
  12   1  11       20.84       19.13      3.40 o
  13   1  11       65.49       66.38     10.10 o
  14   1  11       39.33       49.09      7.22 o
  15   1  11      281.80      303.43     23.38 o
  16   1  11       76.94       84.01      9.04 o
 -18   2  11       31.91       26.60      4.14 o
 -17   2  11       66.11       49.26      4.71 o
 -16   2  11       36.58       42.98      3.36 o
 -15   2  11      184.85      186.64      5.60 o
 -14   2  11        5.02        3.86      2.28 o
 -13   2  11       37.85       46.49      4.70 o
 -12   2  11       22.86       18.26      2.62 o
 -11   2  11        6.23        8.85      3.29 o
 -10   2  11      418.54      415.05     12.09 o
  -9   2  11        2.52        5.94      5.06 o
  -8   2  11       42.43       39.17     12.47 o
  -7   2  11      480.27      467.76      9.36 o
  -6   2  11      103.15       89.31      5.67 o
  -5   2  11      905.43      794.80    120.52 o
  -4   2  11      368.50      344.19      7.12 o
  -3   2  11     1096.19     1121.82     15.76 o
  -2   2  11       82.21       52.74      3.21 o
  -1   2  11     3632.06     3771.31     42.52 o
   0   2  11      824.30      905.04     13.39 o
   1   2  11     3113.89     3328.82     29.32 o
   2   2  11       35.75       30.42      2.94 o
   3   2  11      133.39      133.90      2.91 o
   4   2  11        6.88        5.74      2.40 o
   5   2  11     1551.60     1588.81     19.99 o
   6   2  11        0.24        1.54      1.70 o
   7   2  11        0.57        5.49      2.31 o
   8   2  11      538.14      507.28     10.17 o
   9   2  11        0.75        2.41      2.22 o
  10   2  11        8.71        8.04      2.59 o
  11   2  11       15.01       14.51      3.58 o
  12   2  11        0.17        4.36      3.42 o
  13   2  11       49.51       68.02      7.76 o
  14   2  11      587.57      599.73     18.58 o
  15   2  11        1.87        3.52      8.24 o
  16   2  11        0.07        8.97      3.96 o
 -18   3  11       96.96       99.84     11.11 o
 -17   3  11       19.20       17.00      3.30 o
 -16   3  11       45.61       42.43      3.54 o
 -15   3  11       56.87       47.59      3.16 o
 -14   3  11      211.70      197.75      5.95 o
 -13   3  11        0.84        0.06      1.60 o
 -12   3  11      320.43      313.64      8.02 o
 -11   3  11      500.11      488.84      9.92 o
 -10   3  11       31.98       38.20      5.44 o
  -9   3  11      497.21      481.66     13.20 o
  -8   3  11     1708.99     1674.76     42.15 o
  -7   3  11      347.91      314.34      7.78 o
  -6   3  11        0.42        0.54      1.69 o
  -5   3  11      571.79      567.88     11.32 o
  -4   3  11       69.83       43.52      2.89 o
  -3   3  11      890.25      944.43     12.23 o
  -2   3  11      125.52      135.96      3.97 o
  -1   3  11       45.17       41.52      2.62 o
   0   3  11       14.05       26.65      1.89 o
   1   3  11      175.75      187.35      4.04 o
   2   3  11      350.90      352.67      6.93 o
   3   3  11      159.99      152.40      3.42 o
   4   3  11      453.92      479.09      8.11 o
   5   3  11      197.30      208.45      6.09 o
   6   3  11      189.81      169.46      6.60 o
   7   3  11       14.06        9.96      2.36 o
   8   3  11       39.10       42.67      3.78 o
   9   3  11        1.86        2.06      2.32 o
  10   3  11      165.33      159.51      6.34 o
  11   3  11      259.29      273.54      8.31 o
  12   3  11      120.99      111.78      9.01 o
  13   3  11        1.10       -0.24      4.02 o
  14   3  11        1.19        3.11      4.27 o
  15   3  11       71.38       79.55      6.15 o
  16   3  11       27.53       38.62      4.70 o
 -18   4  11        5.22        0.41      5.17 o
 -17   4  11       13.77        8.54      4.49 o
 -16   4  11       33.27       25.49      3.32 o
 -15   4  11        5.17        6.29      2.29 o
 -14   4  11       82.73       91.52      4.78 o
 -13   4  11       65.57       67.46      4.07 o
 -12   4  11      154.80      155.66      5.11 o
 -11   4  11      427.21      406.23      8.12 o
 -10   4  11      255.32      240.49      7.71 o
  -9   4  11      174.73      163.90      6.34 o
  -8   4  11       12.68       13.53      2.23 o
  -7   4  11      451.92      473.67     10.22 o
  -6   4  11      217.50      229.08      9.88 o
  -5   4  11      495.24      496.60     12.61 o
  -4   4  11       25.32       26.09      2.20 o
  -3   4  11       83.92       86.95      4.32 o
  -2   4  11       41.20       40.76      2.69 o
  -1   4  11       74.90       68.55      3.22 o
   0   4  11       38.62       50.16      2.48 o
   1   4  11       25.28       27.03      1.97 o
   2   4  11      379.58      377.37      5.57 o
   3   4  11      224.02      198.20      4.44 o
   4   4  11      202.71      188.62      5.13 o
   5   4  11      183.04      164.96      6.19 o
   6   4  11       29.47       31.95      3.59 o
   7   4  11        3.26        1.60      3.15 o
   8   4  11       42.30       43.60      4.34 o
   9   4  11      108.40       98.10      6.44 o
  10   4  11        7.37        9.00      3.22 o
  11   4  11       21.24       16.58     11.18 o
  12   4  11      138.50      114.62     14.17 o
  13   4  11        4.93       11.02      7.83 o
  14   4  11       61.35       43.12     10.27 o
  15   4  11        0.04       -1.73      3.75 o
 -17   5  11       14.04       19.19      3.59 o
 -16   5  11       22.61       17.44      2.93 o
 -15   5  11      346.13      375.13      8.75 o
 -14   5  11       25.05       27.62      3.17 o
 -13   5  11      140.36      135.39      9.61 o
 -12   5  11      231.80      231.85      6.35 o
 -11   5  11      134.14      116.11      4.88 o
 -10   5  11        8.46        7.86      1.89 o
  -9   5  11      159.46      156.54      5.46 o
  -8   5  11      236.17      207.91      6.13 o
  -7   5  11      177.76      162.62      6.16 o
  -6   5  11      138.81      122.73      4.62 o
  -5   5  11      575.05      583.39     11.64 o
  -4   5  11      112.10      120.02      4.09 o
  -3   5  11      574.11      589.65      9.43 o
  -2   5  11      217.41      217.68      5.43 o
  -1   5  11       24.95       27.52      2.50 o
   0   5  11       45.11       43.09      2.86 o
   1   5  11      136.90      143.03      4.22 o
   2   5  11      362.47      370.73      7.42 o
   3   5  11      106.22      105.99      4.19 o
   4   5  11       18.78       20.59      3.67 o
   5   5  11        4.41        5.48      4.02 o
   6   5  11     1156.20     1120.28     49.52 o
   7   5  11      227.76      199.12     13.97 o
   8   5  11        8.63       11.46      4.04 o
   9   5  11        4.54        3.19      3.67 o
  10   5  11      113.98      109.84      8.41 o
  11   5  11      453.75      421.69     21.75 o
  12   5  11        3.85       -0.10      6.50 o
  13   5  11       37.55       24.40      8.45 o
  14   5  11      123.14      129.78      8.63 o
  15   5  11       94.29       91.70      7.83 o
 -17   6  11      114.64       99.59      6.16 o
 -16   6  11       54.75       63.82      4.55 o
 -15   6  11        0.69       -1.29      3.00 o
 -14   6  11      153.49      154.23      9.09 o
 -13   6  11      119.87      129.10      7.16 o
 -12   6  11        0.59        0.43      1.74 o
 -11   6  11      141.54      152.37      5.32 o
 -10   6  11      214.44      208.99      5.90 o
  -9   6  11      128.01      131.30      4.24 o
  -8   6  11      150.58      160.78      4.58 o
  -7   6  11        7.18       13.10      2.87 o
  -6   6  11        3.88        3.91      2.03 o
  -5   6  11      104.98      110.36      5.31 o
  -4   6  11      289.16      303.22      7.15 o
  -3   6  11       14.71       18.93      2.27 o
  -2   6  11      619.69      570.75     10.39 o
  -1   6  11     1500.78     1353.34     16.98 o
   0   6  11      134.61      118.48      5.00 o
   1   6  11      407.10      355.42      7.56 o
   2   6  11      227.01      224.30      5.98 o
   3   6  11       40.63       46.12      3.41 o
   4   6  11        3.41        6.27      2.37 o
   5   6  11       63.69       60.72      6.14 o
   6   6  11       81.71       82.84      7.61 o
   7   6  11      121.08      134.22      9.41 o
   8   6  11       39.49       40.80      5.76 o
   9   6  11       17.40       13.86      8.97 o
  10   6  11      104.39      104.23     13.01 o
  11   6  11       76.60       58.89     11.49 o
  12   6  11       24.39       35.33      5.71 o
  13   6  11      114.50      114.68      8.18 o
  14   6  11       94.35       90.42      7.83 o
 -16   7  11        3.80        8.32      4.72 o
 -15   7  11       35.86       42.80      5.42 o
 -14   7  11      357.13      369.67      8.99 o
 -13   7  11       20.41       23.79      3.23 o
 -12   7  11       30.55       29.72      3.22 o
 -11   7  11        1.71       -2.20      2.20 o
 -10   7  11       56.50       63.69      4.49 o
  -9   7  11      118.20      125.54      4.42 o
  -8   7  11      623.87      663.82     10.88 o
  -7   7  11      118.43      115.16      4.49 o
  -6   7  11      350.20      376.00      8.57 o
  -5   7  11       43.47       38.88      5.66 o
  -4   7  11      820.56      744.30     12.36 o
  -3   7  11      603.70      578.23     10.06 o
  -2   7  11      228.47      214.55      6.82 o
  -1   7  11      739.93      686.34     12.99 o
   0   7  11       85.74       97.70      4.86 o
   1   7  11      181.50      170.24      5.50 o
   2   7  11       13.30       12.67      2.38 o
   3   7  11      719.34      681.27     11.52 o
   4   7  11      322.15      310.47      7.39 o
   5   7  11      581.13      555.52     16.01 o
   6   7  11      250.95      216.74     10.96 o
   7   7  11       38.17       40.81      8.33 o
   9   7  11       85.83       72.24     11.24 o
  10   7  11       44.82       48.39      8.25 o
  11   7  11      291.20      300.83     11.42 o
  12   7  11        4.45        2.39      3.83 o
  13   7  11        4.26        4.43     10.28 o
  14   7  11      124.85      151.37      9.46 o
 -15   8  11       46.66       42.71      5.29 o
 -14   8  11       53.74       57.92      5.37 o
 -13   8  11        0.85        2.14      2.37 o
 -12   8  11      701.89      704.33     12.64 o
 -11   8  11      138.82      127.65      6.26 o
 -10   8  11      229.64      232.22      8.01 o
  -9   8  11       87.46       85.58      4.18 o
  -8   8  11      178.35      165.53      5.34 o
  -7   8  11        2.59        1.62      1.46 o
  -6   8  11       29.05       29.91      2.89 o
  -5   8  11      107.92      119.20      4.63 o
  -4   8  11      764.98      728.63     11.66 o
  -3   8  11       14.37       15.73      3.02 o
  -2   8  11      103.88       97.20      4.47 o
  -1   8  11       77.10       83.57      5.06 o
   0   8  11        4.36        2.31      2.17 o
   1   8  11      498.08      505.18      9.94 o
   2   8  11        4.54        2.78      2.06 o
   3   8  11      191.50      182.22      6.03 o
   4   8  11        0.49       -2.00      2.00 o
   5   8  11       48.41       41.93      5.70 o
   6   8  11      104.83      125.06      8.30 o
   7   8  11       16.28       13.39      7.16 o
   8   8  11      104.42      114.81      7.23 o
   9   8  11       59.62       55.62      5.88 o
  10   8  11       25.13       27.00      4.97 o
  11   8  11        8.22       10.52      4.27 o
  12   8  11       18.98       29.79      5.38 o
  13   8  11       36.61       24.07      5.33 o
 -14   9  11      206.36      217.01     11.34 o
 -13   9  11        0.01        1.08      2.73 o
 -12   9  11        0.08        2.62      2.71 o
 -11   9  11        6.72        7.03      2.75 o
 -10   9  11       20.66       28.04      3.38 o
  -9   9  11       39.78       41.83      3.77 o
  -8   9  11       18.98       18.70      2.91 o
  -7   9  11        2.00       -0.87      1.23 o
  -6   9  11      192.01      187.39      6.09 o
  -5   9  11      103.63       89.40      4.75 o
  -4   9  11        0.96        0.58      1.79 o
  -3   9  11      180.60      183.72      5.77 o
  -2   9  11       56.34       62.02      3.92 o
  -1   9  11       19.55       18.58      2.26 o
   0   9  11       24.35       31.18      2.73 o
   1   9  11       26.85       32.73      2.81 o
   2   9  11       31.15       29.38      2.73 o
   3   9  11       42.22       42.49      3.11 o
   4   9  11        0.00        0.10      1.74 o
   5   9  11       18.64       14.64      2.72 o
   6   9  11       48.10       34.28      4.74 o
   7   9  11        7.56        4.82      5.50 o
   8   9  11       46.68       39.43      5.26 o
   9   9  11       14.87       12.27      4.32 o
  10   9  11       52.20       58.64      6.40 o
  11   9  11       20.77        8.93      5.47 o
  12   9  11        4.20        2.95      3.83 o
 -13  10  11       17.46       17.81      3.78 o
 -12  10  11        3.17        3.04      4.44 o
 -11  10  11        0.98       -0.54      2.59 o
 -10  10  11       62.53       71.38      6.65 o
  -9  10  11       28.13       29.55      7.55 o
  -8  10  11       38.52       44.59      4.49 o
  -7  10  11       45.86       49.73      5.37 o
  -6  10  11       42.31       47.48      4.19 o
  -5  10  11      379.49      410.36     10.36 o
  -4  10  11        0.10        4.18      2.22 o
  -3  10  11      132.40      135.31      6.36 o
  -2  10  11      143.64      156.72      5.74 o
  -1  10  11      588.20      606.60     10.19 o
   0  10  11       56.77       61.85      3.50 o
   1  10  11       17.45       11.86      2.30 o
   2  10  11        3.56        3.10      2.01 o
   3  10  11      110.86       95.71      4.51 o
   4  10  11       75.97       77.83      4.71 o
   5  10  11      105.98      105.65     10.48 o
   6  10  11       79.31       75.42      6.60 o
   7  10  11       79.96       98.62      7.49 o
   8  10  11        0.07       -3.97      5.05 o
   9  10  11      135.26      152.75     18.19 o
  10  10  11       54.28       47.30      6.21 o
  11  10  11        0.23       -3.56      3.56 o
 -12  11  11        0.03        0.33      2.82 o
 -11  11  11      122.24      114.87      9.84 o
 -10  11  11      100.90       99.93      6.48 o
  -9  11  11       63.96       66.60      5.65 o
  -8  11  11       62.07       64.35      5.37 o
  -7  11  11       10.54       13.28      3.13 o
  -6  11  11      148.46      159.84      7.09 o
  -5  11  11        1.00        2.02      2.32 o
  -4  11  11      118.83      121.70      6.28 o
  -3  11  11      599.46      605.04     15.44 o
  -2  11  11      119.02      120.92      5.74 o
  -1  11  11        7.64        5.68      2.90 o
   0  11  11        1.85        1.74      2.40 o
   1  11  11      140.66      146.35      5.30 o
   2  11  11       40.86       33.27      3.76 o
   3  11  11       80.21       84.09      6.89 o
   4  11  11        4.72        6.06      3.15 o
   5  11  11      121.92      115.37      6.60 o
   6  11  11       10.71        6.69      3.83 o
   7  11  11        3.21        5.36      3.94 o
   8  11  11      182.63      201.41     17.11 o
   9  11  11       21.97       18.65      5.00 o
 -10  12  11        0.23        1.01      2.90 o
  -9  12  11       12.63       16.89      3.75 o
  -8  12  11        1.19        3.28      3.56 o
  -7  12  11      315.95      315.78     11.75 o
  -6  12  11       59.23       65.60      5.56 o
  -5  12  11       54.53       44.47      5.51 o
  -4  12  11      218.73      228.36      8.49 o
  -3  12  11      156.13      152.24      7.07 o
  -2  12  11       75.26       69.90      5.64 o
  -1  12  11       16.20       18.16      3.57 o
   0  12  11       69.84       72.58      5.82 o
   1  12  11        3.36        1.66      4.00 o
   2  12  11      137.16      129.20      6.83 o
   3  12  11       40.70       34.37      3.91 o
   4  12  11      115.97      115.10      5.99 o
   5  12  11       28.59       36.01      5.51 o
   6  12  11      292.00      306.62     43.07 o
   7  12  11        0.26        0.23      3.82 o
   8  12  11       41.21       39.18      6.01 o
  -8  13  11       94.05       96.73      7.28 o
  -7  13  11       26.73       28.79      5.54 o
  -6  13  11      104.06      109.79      9.58 o
  -5  13  11        0.35       -0.18      2.74 o
  -4  13  11       13.89       12.87      3.68 o
  -3  13  11        9.35        6.83      3.25 o
  -2  13  11       49.97       52.71      8.13 o
  -1  13  11       57.21       56.65      5.35 o
   0  13  11        0.37        3.06      3.08 o
   1  13  11       17.58       22.21      4.05 o
   2  13  11       34.41       29.37      4.37 o
   3  13  11        3.20        1.42      3.10 o
   4  13  11       11.12        9.71      6.15 o
   5  13  11       14.96       12.21      5.40 o
  -3  14  11        0.01       -2.85      3.98 o
  -2  14  11        1.66       -3.61      3.61 o
  -1  14  11        0.27        2.00      3.29 o
   0  14  11       15.16       19.97      5.47 o
   1  14  11       18.15       18.54      5.70 o
 -18   0  12       86.57      110.56      8.81 o
 -17   0  12     1160.75     1202.65     23.52 o
 -16   0  12      860.07      842.26     18.39 o
 -15   0  12       95.93      101.53      8.73 o
 -14   0  12      354.30      302.44      9.56 o
 -13   0  12      898.86      878.24     28.33 o
 -12   0  12        1.90       -1.07      3.94 o
 -11   0  12      112.93       75.87      9.05 o
 -10   0  12      105.78      108.50      9.72 o
  -9   0  12        0.53       14.82      4.77 o
  -8   0  12      485.43      563.20     19.78 o
  -7   0  12        0.50       -0.63      3.13 o
  -6   0  12        5.63        0.28      2.45 o
  -5   0  12     1543.69     1487.19     35.71 o
  -4   0  12      397.36      355.48     13.80 o
  -3   0  12        3.39        2.10      3.01 o
  -2   0  12      149.13      154.52      6.06 o
  -1   0  12       21.90       19.79      3.36 o
   0   0  12       21.90       15.98      4.44 o
   1   0  12      144.40      149.98      5.00 o
   2   0  12      298.16      347.38     10.96 o
   3   0  12     2466.45     2538.90     66.49 o
   4   0  12        0.03        4.73      2.85 o
   5   0  12        3.46        2.53      2.43 o
   6   0  12      366.65      371.88     11.95 o
   7   0  12       61.27       52.71      5.51 o
   8   0  12       23.30       25.65      4.36 o
   9   0  12      158.58      142.99      8.17 o
  10   0  12      110.92       99.66      7.60 o
  11   0  12        0.33       -2.91      2.91 o
  12   0  12       86.33       94.38     11.91 o
  13   0  12       67.15       54.82     10.54 o
  14   0  12       41.33       37.64      9.24 o
  15   0  12        3.82        4.31      6.71 o
  16   0  12       37.57       30.82      9.10 o
 -18   1  12       66.52       64.87      5.48 o
 -17   1  12        2.26        4.09      2.97 o
 -16   1  12       54.84       55.82      3.83 o
 -15   1  12        0.24        1.50      1.84 o
 -14   1  12      146.17      136.69      5.72 o
 -13   1  12        0.25        0.15      2.94 o
 -12   1  12       44.53       35.38      4.81 o
 -11   1  12        0.46       -2.37      2.49 o
 -10   1  12      745.31      684.15     16.37 o
  -9   1  12       45.31       25.21      3.90 o
  -8   1  12       59.34       40.63     10.99 o
  -7   1  12      195.51      178.77      8.03 o
  -6   1  12      545.00      366.18     14.53 o
  -5   1  12        6.01        1.74      2.29 o
  -4   1  12       72.04       69.36      6.76 o
  -3   1  12      192.15      199.27      5.55 o
  -2   1  12        0.18       -0.60      1.63 o
  -1   1  12     1502.49     1527.66     20.19 o
   0   1  12      365.47      470.86      7.80 o
   1   1  12        2.86        2.03      1.18 o
   2   1  12        3.80        9.78      1.49 o
   3   1  12       41.74       50.81      2.33 o
   4   1  12       50.96       52.44      3.61 o
   5   1  12     1160.53     1136.36     22.03 o
   6   1  12      710.82      739.61     14.31 o
   7   1  12       53.20       43.59      3.59 o
   8   1  12       25.54       16.65      2.77 o
   9   1  12       48.04       46.81      4.09 o
  10   1  12       60.50       56.57      4.52 o
  11   1  12        8.19        4.92      2.62 o
  12   1  12        8.79       13.80      5.30 o
  13   1  12       22.06       13.61      5.23 o
  14   1  12       32.96       36.49      6.58 o
  15   1  12       27.63       26.19      6.18 o
  16   1  12        1.85       11.72      6.29 o
 -18   2  12       89.30      106.69      6.34 o
 -17   2  12        0.87        2.38      1.87 o
 -16   2  12      192.12      193.01      5.41 o
 -15   2  12       87.16      102.01      4.52 o
 -14   2  12       59.75       63.91      4.63 o
 -13   2  12        3.19       -1.25      2.82 o
 -12   2  12       61.96       56.03      5.78 o
 -11   2  12        1.86        1.20      2.87 o
 -10   2  12     1402.31     1277.56     24.69 o
  -9   2  12        2.38        0.81      3.96 o
  -8   2  12      865.45      849.02     18.39 o
  -7   2  12      629.06      585.29     10.92 o
  -6   2  12      365.56      330.31     14.19 o
  -5   2  12        0.04        2.32      3.96 o
  -4   2  12     1715.49     1651.38     21.61 o
  -3   2  12       69.16       67.37      7.48 o
  -2   2  12     1064.63     1089.39     15.74 o
  -1   2  12      320.87      369.49      7.80 o
   0   2  12      403.58      388.06     10.95 o
   1   2  12      590.22      666.63      9.57 o
   2   2  12       85.83       94.97      2.96 o
   3   2  12     1405.52     1470.28     12.99 o
   4   2  12       18.13       11.86      2.21 o
   5   2  12       17.59       20.84      2.71 o
   6   2  12       36.75       32.47      3.75 o
   7   2  12      287.02      268.14      7.38 o
   8   2  12       51.73       55.63      4.26 o
   9   2  12      691.74      674.75     13.72 o
  10   2  12      114.67      112.29      5.80 o
  11   2  12        0.89        1.13      3.23 o
  12   2  12        4.49       14.08      5.71 o
  13   2  12       72.20       62.21      7.60 o
  14   2  12       48.14       59.72      7.74 o
  15   2  12       10.99       12.39      5.04 o
 -18   3  12       55.48       50.56      5.69 o
 -17   3  12       47.36       44.67      3.34 o
 -16   3  12        1.63       -0.72      1.58 o
 -15   3  12       52.63       42.99      5.32 o
 -14   3  12       28.32       25.97      3.89 o
 -13   3  12        0.09       -0.93      1.56 o
 -12   3  12        0.88       -4.29      8.08 o
 -11   3  12     1402.90     1300.96     25.63 o
 -10   3  12      198.95      202.27      9.01 o
  -9   3  12      439.70      453.18     13.01 o
  -8   3  12       78.14       99.34      6.46 o
  -7   3  12      541.01      528.80     10.64 o
  -6   3  12      337.92      361.79     15.11 o
  -5   3  12       23.86       27.96      3.85 o
  -4   3  12       16.31       23.81      2.49 o
  -3   3  12      142.74      157.09      5.14 o
  -2   3  12      192.75      202.70      5.00 o
  -1   3  12       68.48       53.11      3.01 o
   0   3  12      222.77      253.47      4.89 o
   1   3  12       28.01       26.92      2.07 o
   2   3  12      159.24      163.92      3.74 o
   3   3  12      725.59      692.45      8.15 o
   4   3  12     1367.84     1407.74     21.02 o
   5   3  12      157.77      152.14      6.25 o
   6   3  12      156.86      181.20      6.06 o
   7   3  12      163.28      137.60     10.17 o
   8   3  12      198.42      189.44      6.51 o
   9   3  12       10.45       10.25      2.79 o
  10   3  12      489.88      481.63     10.98 o
  11   3  12      122.36      118.20      6.95 o
  12   3  12       14.55       14.92      4.91 o
  13   3  12        0.04       -0.32      4.09 o
  14   3  12       40.83       49.85     12.02 o
  15   3  12       13.18       11.32     10.37 o
 -18   4  12       34.00       23.27      5.73 o
 -17   4  12       12.26       10.44      2.30 o
 -16   4  12        3.81        1.50      1.85 o
 -15   4  12       25.47       33.94      3.97 o
 -14   4  12      195.66      195.61      7.79 o
 -13   4  12      866.84      870.90     13.49 o
 -12   4  12       68.99       73.93      5.23 o
 -11   4  12       70.37       77.48      5.51 o
 -10   4  12       32.81       23.03      3.33 o
  -9   4  12        0.01       -1.92      1.92 o
  -8   4  12     2371.95     2255.34     39.69 o
  -7   4  12      561.13      548.76      9.82 o
  -6   4  12      630.18      606.09     16.20 o
  -5   4  12        3.77        0.89      1.88 o
  -4   4  12       11.82        6.83      1.67 o
  -3   4  12      136.32      144.00      4.39 o
  -2   4  12      155.57      160.63      4.61 o
  -1   4  12       49.69       54.78      2.99 o
   0   4  12     1097.56     1130.04     14.34 o
   1   4  12       45.48       35.76      2.45 o
   2   4  12       77.67       76.25      3.13 o
   3   4  12      407.21      375.86      7.32 o
   4   4  12       16.63       18.13      3.78 o
   5   4  12        5.59       10.08      3.54 o
   6   4  12      766.56      731.26     18.43 o
   7   4  12      144.89      135.88     12.16 o
   8   4  12       86.69       94.10      7.41 o
   9   4  12       12.46       21.30      4.84 o
  10   4  12      233.43      199.14     15.72 o
  11   4  12        0.06        6.31      6.87 o
  12   4  12        9.39        7.31      7.29 o
  13   4  12        0.23        2.84      6.75 o
  14   4  12       10.17        9.91      8.03 o
  15   4  12       17.30       15.89      8.72 o
 -17   5  12       47.38       43.63      6.43 o
 -16   5  12       21.76       21.28      4.08 o
 -15   5  12       34.76       42.98      3.81 o
 -14   5  12        6.50        9.05      2.38 o
 -13   5  12        3.07        1.72      2.03 o
 -12   5  12       14.51       12.86      4.72 o
 -11   5  12      544.81      567.66     12.96 o
 -10   5  12       50.96       54.68      4.75 o
  -9   5  12      602.55      561.31     12.41 o
  -8   5  12       30.00       28.16      2.96 o
  -7   5  12       19.27       17.76      2.46 o
  -6   5  12     1128.08     1082.32     19.08 o
  -5   5  12       32.48       29.39      2.79 o
  -4   5  12      202.47      190.23      6.46 o
  -3   5  12       40.67       40.34      2.94 o
  -2   5  12        7.60        9.01      1.87 o
  -1   5  12      248.33      291.77      7.98 o
   0   5  12      313.57      334.59      6.91 o
   1   5  12       18.12       14.46      1.96 o
   2   5  12      488.44      432.33      8.24 o
   3   5  12      302.09      270.27      6.42 o
   4   5  12       77.81       75.84      7.66 o
   5   5  12      493.76      486.17     14.74 o
   6   5  12        0.72        2.52      3.47 o
   7   5  12       16.70       19.73      4.48 o
   8   5  12      115.70      120.87      8.39 o
   9   5  12      130.17      128.26      8.90 o
  10   5  12       81.74       58.26     10.33 o
  11   5  12        1.87       -1.60      6.58 o
  12   5  12      140.91      113.45     14.56 o
  13   5  12        0.01        1.78      7.27 o
  14   5  12        6.52       11.70      7.79 o
 -17   6  12       87.39       84.22      8.88 o
 -16   6  12       77.17       72.06      5.28 o
 -15   6  12       65.37       61.14      4.51 o
 -14   6  12      167.08      168.37      8.82 o
 -13   6  12       34.60       40.67      3.65 o
 -12   6  12        0.16        1.10      1.79 o
 -11   6  12       88.34       92.29      4.58 o
 -10   6  12        0.99        1.88      1.83 o
  -9   6  12       18.63       15.80      3.17 o
  -8   6  12       54.60       53.09      3.92 o
  -7   6  12        4.82        0.96      1.92 o
  -6   6  12       68.88       66.24      6.70 o
  -5   6  12       20.96       18.97      2.57 o
  -4   6  12      316.17      296.44      8.45 o
  -3   6  12      964.97     1001.12     14.25 o
  -2   6  12      221.36      192.12      5.47 o
  -1   6  12      138.37      160.26      4.99 o
   0   6  12       36.12       29.82      2.70 o
   1   6  12      258.70      265.82      6.62 o
   2   6  12        7.87        8.69      2.09 o
   3   6  12       49.93       53.22      3.59 o
   4   6  12       72.05       63.29      4.69 o
   5   6  12       81.54       70.95      6.81 o
   6   6  12      437.01      400.38     13.73 o
   7   6  12      264.26      248.80     11.07 o
   8   6  12       68.11       68.97     11.17 o
   9   6  12       93.69       81.29     11.64 o
  10   6  12       86.06       63.46     11.13 o
  11   6  12       50.76       66.81     11.57 o
  12   6  12        1.37       -3.48      6.67 o
  13   6  12        6.96       13.40      8.48 o
  14   6  12       17.34       23.87      6.33 o
 -16   7  12       78.13       93.85      6.50 o
 -15   7  12        1.45        0.34      3.88 o
 -14   7  12        0.72        3.15      2.35 o
 -13   7  12        1.25        4.41      2.24 o
 -12   7  12        3.95        3.30      2.43 o
 -11   7  12       76.91       82.21      4.61 o
 -10   7  12       37.07       43.73      4.99 o
  -9   7  12      209.86      195.70      5.38 o
  -8   7  12       14.90       17.87      2.87 o
  -7   7  12      181.63      166.56      6.02 o
  -6   7  12        0.25        2.01      1.96 o
  -5   7  12        1.88        2.99      2.71 o
  -4   7  12      301.97      293.22      7.48 o
  -3   7  12      330.28      302.12     11.49 o
  -2   7  12      630.98      587.99     12.01 o
  -1   7  12      362.01      356.52      9.08 o
   0   7  12       79.02       69.04      4.60 o
   1   7  12      238.62      232.15      6.52 o
   2   7  12      413.80      407.26      9.56 o
   3   7  12      354.98      344.80     12.06 o
   4   7  12       12.22        6.94      2.77 o
   5   7  12        0.69       -2.90      2.90 o
   6   7  12       16.42        7.01      4.58 o
   7   7  12        0.19        3.81      3.76 o
   8   7  12      304.27      296.45     18.32 o
   9   7  12       54.73       49.64     10.52 o
  10   7  12       18.37       17.08      8.04 o
  11   7  12      176.52      155.11     14.80 o
  12   7  12       12.97       12.83      4.69 o
  13   7  12       10.35        7.12      4.36 o
 -15   8  12       48.58       55.44      5.21 o
 -14   8  12        4.06        6.00      2.61 o
 -13   8  12       73.07       80.35      5.16 o
 -12   8  12       12.81       17.08      3.08 o
 -11   8  12       53.47       62.71      4.45 o
 -10   8  12       55.42       51.91      4.05 o
  -9   8  12       31.17       31.09      2.90 o
  -8   8  12      190.86      172.84      6.00 o
  -7   8  12      218.05      214.62      5.69 o
  -6   8  12        0.63        3.08      2.16 o
  -5   8  12       18.60       18.17      3.94 o
  -4   8  12        3.72       12.21      4.10 o
  -3   8  12      886.91      795.12     15.73 o
  -2   8  12      134.78      119.56      7.13 o
  -1   8  12      220.01      222.48      9.36 o
   0   8  12       41.75       39.79      3.57 o
   1   8  12       77.86       72.16      4.51 o
   2   8  12      101.19       94.57      4.82 o
   3   8  12      374.99      352.43      8.38 o
   4   8  12       41.93       49.77      4.74 o
   5   8  12        7.51       13.97      4.27 o
   6   8  12      119.62      114.45      8.40 o
   7   8  12        8.45        1.13      6.60 o
   8   8  12       75.01       57.34     10.43 o
   9   8  12       23.12        8.43      7.95 o
  10   8  12       27.24       23.15      9.14 o
  11   8  12      254.04      274.93     11.37 o
  12   8  12       81.10       77.81     10.22 o
 -14   9  12      160.77      184.83     10.89 o
 -13   9  12       38.67       43.41      4.68 o
 -12   9  12      375.82      388.17     10.85 o
 -11   9  12        1.81        1.97      2.63 o
 -10   9  12        1.60       -1.53      2.91 o
  -9   9  12       66.31       64.28      6.91 o
  -8   9  12        0.46       -0.40      1.94 o
  -7   9  12       43.99       40.01      3.61 o
  -6   9  12     1097.89      977.72     46.67 o
  -5   9  12      295.74      293.85      9.07 o
  -4   9  12       36.64       42.20      3.49 o
  -3   9  12       42.27       51.74      4.86 o
  -2   9  12      249.93      255.76      8.79 o
  -1   9  12      187.10      190.16      7.15 o
   0   9  12      447.95      428.76     10.35 o
   1   9  12       36.24       39.59      3.75 o
   2   9  12      221.11      225.48      6.95 o
   3   9  12        0.72       -1.33      3.03 o
   4   9  12        9.26       12.06      3.24 o
   5   9  12       31.59       29.12      8.19 o
   6   9  12        1.30        7.43      6.37 o
   7   9  12       57.70       48.35     10.51 o
   8   9  12       15.67       22.69      4.74 o
   9   9  12      105.69      112.11      7.94 o
  10   9  12       21.88       16.87     12.58 o
  11   9  12       13.09       13.08      5.33 o
 -13  10  12        3.03        1.83      3.33 o
 -12  10  12      170.37      189.97      8.08 o
 -11  10  12        7.17        8.68      3.12 o
 -10  10  12      692.69      707.45     15.08 o
  -9  10  12       10.47       16.55      3.40 o
  -8  10  12      191.16      178.83     10.59 o
  -7  10  12       21.45       23.76      3.83 o
  -6  10  12       37.45       35.88      4.26 o
  -5  10  12       36.68       31.82      3.82 o
  -4  10  12      217.04      223.55      7.73 o
  -3  10  12      943.48      940.14     17.59 o
  -2  10  12       66.38       74.42      5.16 o
  -1  10  12      261.78      234.63      6.90 o
   0  10  12      321.21      325.69      7.26 o
   1  10  12      266.20      284.98      7.78 o
   2  10  12        0.78        1.69      1.91 o
   3  10  12      248.33      248.17      6.60 o
   4  10  12        0.21        0.53      2.71 o
   5  10  12       37.40       40.11      5.38 o
   6  10  12        3.81        0.51      3.29 o
   7  10  12      353.59      355.84     21.05 o
   8  10  12        3.05        3.13      3.99 o
   9  10  12      306.75      325.73     12.41 o
  10  10  12       21.65       23.53      5.27 o
 -11  11  12      175.46      203.87      8.37 o
 -10  11  12        1.11        4.85      3.04 o
  -9  11  12      298.36      308.94     10.58 o
  -8  11  12       94.12      111.78      7.71 o
  -7  11  12        1.74        5.27      2.90 o
  -6  11  12      132.93      139.72      6.90 o
  -5  11  12       24.07       24.74      3.83 o
  -4  11  12       52.72       62.77      5.54 o
  -3  11  12       16.14       21.60      4.97 o
  -2  11  12       16.80       18.08      3.02 o
  -1  11  12       49.28       49.33      4.23 o
   0  11  12       16.11       10.29      2.83 o
   1  11  12        4.22        5.53      2.68 o
   2  11  12      343.35      355.37      8.86 o
   3  11  12        0.71       -2.23      2.38 o
   4  11  12       92.62       96.27      6.11 o
   5  11  12        4.31        3.41      8.22 o
   6  11  12        7.55        7.62      4.23 o
   7  11  12      171.51      144.77     17.32 o
   8  11  12      178.45      215.86     15.74 o
   9  11  12       11.70        8.70      4.50 o
 -10  12  12        1.60        7.50      4.65 o
  -9  12  12        1.55        3.55      3.13 o
  -8  12  12      103.66      108.31     16.93 o
  -7  12  12       90.93      102.43      6.81 o
  -6  12  12       37.32       43.03      4.81 o
  -5  12  12       60.58       59.46      9.68 o
  -4  12  12       32.87       34.38      4.48 o
  -3  12  12       16.07       15.20      3.22 o
  -2  12  12       11.66        6.19      2.77 o
  -1  12  12       11.89       15.48      3.17 o
   0  12  12      191.08      185.59      6.82 o
   1  12  12      131.97      127.52      5.93 o
   2  12  12       14.92        9.25      4.13 o
   3  12  12        8.22        2.98      3.08 o
   4  12  12       13.13       19.02      3.98 o
   5  12  12        6.36        1.94      3.90 o
   6  12  12       48.91       61.75      6.70 o
   7  12  12      167.48      164.08      9.66 o
  -7  13  12      137.49      137.89      7.69 o
  -6  13  12      127.29      141.52      7.64 o
  -5  13  12        5.29        6.39      3.33 o
  -4  13  12       31.38       28.05      4.40 o
  -3  13  12       68.37       65.92      6.93 o
  -2  13  12       41.56       40.25      7.03 o
  -1  13  12        0.70        0.62      4.59 o
   0  13  12       91.28       92.76      6.67 o
   1  13  12       34.45       25.49      4.39 o
   2  13  12      120.01      114.23      6.97 o
   3  13  12       32.51       28.23      4.33 o
   4  13  12        0.28        3.35      3.81 o
 -18   1  13      270.46      301.83     41.01 o
 -17   1  13       55.14       63.74      4.20 o
 -16   1  13       17.82       19.27      2.78 o
 -15   1  13       14.62       12.73      2.90 o
 -14   1  13      263.44      261.34     12.62 o
 -13   1  13       94.57       79.24      9.36 o
 -12   1  13       25.04       23.39      4.42 o
 -11   1  13       11.76       12.65      3.62 o
 -10   1  13       17.81       15.83      3.68 o
  -9   1  13       27.32       22.45      3.96 o
  -8   1  13      281.08      248.34      9.21 o
  -7   1  13        1.84       -0.43      2.90 o
  -6   1  13       91.19       88.78      5.42 o
  -5   1  13     1327.09     1274.19     23.16 o
  -4   1  13       40.37       30.26      4.13 o
  -3   1  13      792.90      776.37     12.80 o
  -2   1  13     1394.87     1331.99     18.61 o
  -1   1  13      153.82      167.23      5.42 o
   0   1  13        2.65        3.17      1.52 o
   1   1  13      403.51      425.17      6.36 o
   2   1  13        3.50        0.46      1.25 o
   3   1  13      351.32      343.91      7.67 o
   4   1  13      996.93      970.75     14.46 o
   5   1  13      210.57      168.20      9.01 o
   6   1  13        5.07       10.71      3.55 o
   7   1  13      593.86      624.43     11.77 o
   8   1  13        1.38        0.57      2.24 o
   9   1  13       78.51       83.09      5.23 o
  10   1  13      440.16      438.62     10.45 o
  11   1  13        0.23        5.56      4.29 o
  12   1  13        5.26        1.41      9.64 o
  13   1  13       46.12       38.22      6.75 o
  14   1  13        9.90        9.63     11.19 o
  15   1  13       72.61       79.33      8.90 o
 -18   2  13      181.85      196.72     10.89 o
 -17   2  13       13.64       18.70      2.68 o
 -16   2  13      115.04      134.13      5.29 o
 -15   2  13       90.89       95.21      5.45 o
 -14   2  13       97.89       76.81      7.17 o
 -13   2  13        0.26       -1.93      5.34 o
 -12   2  13       29.86       29.03      4.68 o
 -11   2  13      135.14      116.61      7.28 o
 -10   2  13      614.00      561.46     15.09 o
  -9   2  13       98.35      123.76      7.15 o
  -8   2  13      249.47      226.77      8.98 o
  -7   2  13       89.86       69.44      5.79 o
  -6   2  13      345.44      175.01     10.21 o
  -5   2  13     1253.12     1229.68     22.87 o
  -4   2  13     1114.68     1130.62     16.58 o
  -3   2  13     2937.76     2898.96     34.80 o
  -2   2  13      555.01      555.49     10.32 o
  -1   2  13      281.91      284.21      7.90 o
   0   2  13      319.54      319.70      6.50 o
   1   2  13     1008.61      929.42     10.22 o
   2   2  13      250.43      241.74      4.56 o
   3   2  13      514.44      455.20      7.55 o
   4   2  13      510.93      494.14      9.60 o
   5   2  13      885.47      861.69     15.66 o
   6   2  13       55.95       48.15      3.82 o
   7   2  13       35.34       47.06      4.80 o
   8   2  13      140.57      119.09      5.50 o
   9   2  13     1166.28     1196.12     20.62 o
  10   2  13       95.47       94.97      5.72 o
  11   2  13       14.17       22.77      7.92 o
  12   2  13       32.54       46.08      6.84 o
  13   2  13       14.65       20.70      5.83 o
  14   2  13       62.22       61.82      8.71 o
  15   2  13       53.30       65.48      8.04 o
 -18   3  13      151.19      152.66     10.34 o
 -17   3  13       57.64       58.94      3.77 o
 -16   3  13        7.54        6.15      2.10 o
 -15   3  13      120.60      139.85      7.04 o
 -14   3  13       50.34       58.44      4.08 o
 -13   3  13        9.80        4.24      3.39 o
 -12   3  13       10.76        5.39      4.12 o
 -11   3  13       76.92       80.91      6.96 o
 -10   3  13       34.33       24.05      4.28 o
  -9   3  13       40.63       36.52      5.83 o
  -8   3  13       28.35       32.78      4.69 o
  -7   3  13        9.72        9.64      2.35 o
  -6   3  13     1197.35     1102.57     31.05 o
  -5   3  13     4598.65     4471.73     72.54 o
  -4   3  13      142.72      136.91      4.95 o
  -3   3  13      342.85      344.43      7.22 o
  -2   3  13      222.55      203.10      5.18 o
  -1   3  13       72.26       70.27      3.29 o
   0   3  13      579.71      577.64      8.12 o
   1   3  13      700.45      751.38      8.95 o
   2   3  13      900.69      919.56     10.18 o
   3   3  13      507.00      463.64      8.38 o
   4   3  13       91.06       79.80      5.14 o
   5   3  13       70.39       58.14      7.28 o
   6   3  13      251.40      208.34      7.43 o
   7   3  13      283.38      288.04      9.05 o
   8   3  13       24.14       24.85      4.14 o
   9   3  13       37.97       36.81      3.97 o
  10   3  13        7.60        8.53      3.55 o
  11   3  13       78.99       87.11      8.14 o
  12   3  13      478.85      499.43     16.45 o
  13   3  13       19.67       15.83      5.31 o
  14   3  13        1.73       -6.55      6.55 o
  15   3  13       28.98       51.00     11.18 o
 -17   4  13        3.65        6.04      2.54 o
 -16   4  13        6.08        8.28      3.80 o
 -15   4  13       14.53       20.43      4.85 o
 -14   4  13        8.35        9.39      2.38 o
 -13   4  13      408.13      422.11     11.36 o
 -12   4  13      538.22      526.25     12.64 o
 -11   4  13       34.85       38.52      5.70 o
 -10   4  13       40.79       41.20      4.19 o
  -9   4  13        0.80        0.69      2.09 o
  -8   4  13        1.51        0.04      1.89 o
  -7   4  13      119.26      111.34      7.80 o
  -6   4  13     1551.67     1405.36     26.91 o
  -5   4  13      124.19      122.44      5.54 o
  -4   4  13       43.56       42.88      3.79 o
  -3   4  13       31.80       27.23      2.48 o
  -2   4  13        0.01        0.31      1.45 o
  -1   4  13       34.11       43.51      3.02 o
   0   4  13       95.60       88.51      3.71 o
   1   4  13       11.91       10.88      1.72 o
   2   4  13        4.06        6.27      1.67 o
   3   4  13       28.63       26.31      2.74 o
   4   4  13       52.50       35.09      4.84 o
   5   4  13       48.57       48.17      5.69 o
   6   4  13       31.38       29.01      5.26 o
   7   4  13       10.37       11.48      3.93 o
   8   4  13      210.90      191.30     16.18 o
   9   4  13       89.83       80.93      7.83 o
  10   4  13      302.71      297.88     18.95 o
  11   4  13       45.61       34.90      9.80 o
  12   4  13        9.36        7.48      7.27 o
  13   4  13        1.12       -0.18      7.39 o
  14   4  13       20.84       18.08      8.14 o
 -17   5  13       52.61       64.83      5.40 o
 -16   5  13       22.59       22.41      3.21 o
 -15   5  13       48.57       53.49      4.14 o
 -14   5  13       31.96       28.89      3.34 o
 -13   5  13        6.29        3.57      2.15 o
 -12   5  13       83.61       80.87      6.00 o
 -11   5  13       52.77       60.17      5.58 o
 -10   5  13      248.30      243.47      8.44 o
  -9   5  13       12.79       12.97      4.17 o
  -8   5  13       26.74       21.66      2.77 o
  -7   5  13        1.75       -0.19      1.63 o
  -6   5  13       44.56       41.28      3.76 o
  -5   5  13      596.11      541.41     11.60 o
  -4   5  13        4.19        4.64      2.34 o
  -3   5  13       87.66       72.16      3.80 o
  -2   5  13        0.55        0.94      1.57 o
  -1   5  13        1.90        4.00      1.81 o
   0   5  13       13.19        8.56      1.93 o
   1   5  13      826.74      728.86     10.18 o
   2   5  13        0.05       -0.29      1.67 o
   3   5  13      376.94      356.49      9.05 o
   4   5  13      143.92      142.84      8.02 o
   5   5  13      162.77      135.06      8.13 o
   6   5  13       13.83       15.78      7.30 o
   7   5  13       59.36       61.17      6.87 o
   8   5  13      369.01      378.92     20.15 o
   9   5  13      338.74      305.90     19.05 o
  10   5  13       31.89       33.49      9.06 o
  11   5  13      154.70      140.46     15.68 o
  12   5  13       38.89       31.15     10.01 o
  13   5  13        7.42        5.09      7.27 o
  14   5  13      200.49      201.64     16.98 o
 -16   6  13      127.56      165.93      8.23 o
 -15   6  13       78.36       79.11      6.47 o
 -14   6  13       82.81       84.29      5.12 o
 -13   6  13      115.77      119.33      5.50 o
 -12   6  13      125.87      144.26      5.63 o
 -11   6  13      289.98      293.80      9.53 o
 -10   6  13       34.33       42.10      4.42 o
  -9   6  13       35.64       33.41      3.96 o
  -8   6  13      601.21      607.28     24.72 o
  -7   6  13      213.33      216.50      6.62 o
  -6   6  13       33.65       27.43      7.26 o
  -5   6  13      278.81      266.27      7.06 o
  -4   6  13      437.40      419.46     12.80 o
  -3   6  13     1028.50     1005.27     16.97 o
  -2   6  13       20.34       15.77      2.38 o
  -1   6  13       37.70       49.47      3.45 o
   0   6  13       94.37       90.06      4.10 o
   1   6  13     1386.96     1347.11     23.60 o
   2   6  13        4.17        1.82      1.81 o
   3   6  13      396.88      362.26      9.46 o
   4   6  13      271.00      234.86     10.31 o
   5   6  13      571.21      561.28     16.54 o
   6   6  13      126.16      104.61      8.04 o
   7   6  13        0.08       -2.36      4.29 o
   8   6  13        0.55       -3.76      6.04 o
   9   6  13      228.37      221.19     16.33 o
  10   6  13       88.62       95.43     13.44 o
  11   6  13        3.51       -5.18      5.94 o
  12   6  13        5.46       14.67      7.98 o
  13   6  13       21.22       23.31     10.03 o
 -15   7  13       68.65       65.84      4.85 o
 -14   7  13       13.24       19.01      3.28 o
 -13   7  13       36.97       33.58      3.57 o
 -12   7  13      295.57      329.82      8.41 o
 -11   7  13       24.08       20.65      2.90 o
 -10   7  13      563.77      595.03     14.09 o
  -9   7  13        2.44        5.04      2.87 o
  -8   7  13      101.01      102.32      5.26 o
  -7   7  13        6.72        7.41      2.76 o
  -6   7  13       35.52       34.64      4.23 o
  -5   7  13      118.22      102.24      4.96 o
  -4   7  13      156.89      158.57      5.74 o
  -3   7  13      428.98      394.34     10.08 o
  -2   7  13      527.53      506.25     11.34 o
  -1   7  13     1006.10     1024.90     17.33 o
   0   7  13      622.47      603.22     12.44 o
   1   7  13      341.03      348.54      8.20 o
   2   7  13      118.80      113.04      5.00 o
   3   7  13        2.92        1.79      2.37 o
   4   7  13        2.06        1.16      3.13 o
   5   7  13       70.74       68.06     11.62 o
   6   7  13      126.67      134.58     16.61 o
   7   7  13      121.35      124.38     13.89 o
   8   7  13      160.24      168.01     14.74 o
   9   7  13        5.98       13.53      8.25 o
  10   7  13        4.14        9.11      7.79 o
  11   7  13       48.43       40.37     10.38 o
  12   7  13       24.35       21.71      8.87 o
  13   7  13        0.30       -0.05      7.82 o
 -15   8  13       37.88       46.46      6.60 o
 -14   8  13        1.64       -0.36      2.39 o
 -13   8  13       67.19       61.20      4.66 o
 -12   8  13      306.86      295.63      8.24 o
 -11   8  13       48.95       61.77      7.29 o
 -10   8  13       48.51       51.06      4.10 o
  -9   8  13        0.10        1.58      2.04 o
  -8   8  13      148.17      139.92      5.89 o
  -7   8  13       55.46       57.57      4.50 o
  -6   8  13      245.06      240.79      8.03 o
  -5   8  13       70.97       70.87      4.70 o
  -4   8  13       22.81       23.96      3.43 o
  -3   8  13       99.56       88.86      5.91 o
  -2   8  13       68.49       66.17      6.22 o
  -1   8  13       51.22       52.93      4.68 o
   0   8  13      197.92      187.36      6.20 o
   1   8  13        0.00       -1.03      1.91 o
   2   8  13      206.91      214.28      6.67 o
   3   8  13      172.97      177.10      6.19 o
   4   8  13       27.05       23.50      4.86 o
   5   8  13       94.23       80.48     12.89 o
   6   8  13        0.18       -5.44      5.44 o
   7   8  13       84.91       82.89     12.30 o
   8   8  13        3.36       -0.95      6.83 o
   9   8  13       29.75       47.33     10.74 o
  10   8  13       25.63       22.75      9.45 o
  11   8  13       28.71        9.84      8.44 o
  12   8  13      170.46      159.71     17.65 o
 -14   9  13       10.02       13.75      5.14 o
 -13   9  13        0.54       -2.54      2.65 o
 -12   9  13        0.03        4.86      3.61 o
 -11   9  13        0.69        2.86      2.62 o
 -10   9  13      115.54      107.82      6.26 o
  -9   9  13        0.00       -1.78      2.22 o
  -8   9  13       15.83       15.53      2.83 o
  -7   9  13       81.22       81.74      4.70 o
  -6   9  13        2.88        4.79      4.19 o
  -5   9  13       56.60       59.85      5.41 o
  -4   9  13        2.81        1.78      4.09 o
  -3   9  13      174.46      173.17      7.50 o
  -2   9  13       28.25       34.16      4.17 o
  -1   9  13       73.88       79.00      7.01 o
   0   9  13        2.79        3.20      2.16 o
   1   9  13        0.91        1.05      2.16 o
   2   9  13       36.49       30.40      3.55 o
   3   9  13        0.09        0.55      2.29 o
   4   9  13      190.20      179.01     15.09 o
   5   9  13        6.15       -1.64      6.82 o
   6   9  13       69.69       72.16     11.74 o
   7   9  13       66.46       51.33     10.84 o
   8   9  13        0.46        3.74      6.73 o
   9   9  13        9.21       10.96      7.61 o
  10   9  13       37.10       37.97      5.80 o
  11   9  13       93.65      108.94      8.51 o
 -12  10  13       30.05       32.38      6.65 o
 -11  10  13       31.52       40.03      4.68 o
 -10  10  13       22.15       37.46      4.47 o
  -9  10  13        3.86        5.80      2.90 o
  -8  10  13      246.45      260.24      8.74 o
  -7  10  13       27.22       20.33      4.85 o
  -6  10  13        1.60        3.71      2.53 o
  -5  10  13      130.50      127.35      6.33 o
  -4  10  13        0.18       -0.56      2.40 o
  -3  10  13       67.96       69.30      8.65 o
  -2  10  13       12.25       10.28      5.34 o
  -1  10  13       31.12       34.75      6.01 o
   0  10  13      107.43      113.06      7.26 o
   1  10  13      127.20      127.24      5.77 o
   2  10  13        1.09        1.24      2.25 o
   3  10  13       28.23       33.21      4.54 o
   4  10  13       15.46        4.94      6.51 o
   5  10  13      244.25      257.79     18.23 o
   6  10  13        0.16       12.59      7.49 o
   7  10  13        0.01       -3.29      3.29 o
   8  10  13       16.61       34.31      5.50 o
   9  10  13       30.09       26.65      5.48 o
 -11  11  13        2.44        4.39      3.02 o
 -10  11  13       34.58       32.76      4.44 o
  -9  11  13        1.56        0.48      2.76 o
  -8  11  13        0.63       -1.05      2.54 o
  -7  11  13       23.60       25.53      4.08 o
  -6  11  13      103.87      102.16      8.05 o
  -5  11  13      489.75      538.16     17.83 o
  -4  11  13       57.99       68.13      5.43 o
  -3  11  13      136.38      151.09      7.13 o
  -2  11  13       39.51       33.02      3.68 o
  -1  11  13        3.23        1.49      3.47 o
   0  11  13       79.84       83.42      5.79 o
   1  11  13      140.82      146.85      6.29 o
   2  11  13      341.13      312.46      8.46 o
   3  11  13       10.47        8.08      3.42 o
   4  11  13      266.27      273.39     11.05 o
   5  11  13       18.21        9.60      5.95 o
   6  11  13        2.53        9.07      4.17 o
   7  11  13       21.85       16.77      4.88 o
   8  11  13      118.26      121.64      8.71 o
  -9  12  13        3.04        9.60      4.53 o
  -8  12  13      702.64      713.58     16.00 o
  -7  12  13       20.91       23.91      4.19 o
  -6  12  13       23.19       18.60      5.49 o
  -5  12  13       26.51       23.88      4.08 o
  -4  12  13      101.69      106.99      6.61 o
  -3  12  13       60.25       75.35      5.69 o
  -2  12  13       26.87       21.56      3.45 o
  -1  12  13      166.22      180.96      7.15 o
   0  12  13      147.66      140.97      6.38 o
   1  12  13        6.23        3.95      2.75 o
   2  12  13        0.59       -0.16      2.56 o
   3  12  13        9.66        9.36      3.53 o
   4  12  13        9.66        1.87      3.81 o
   5  12  13        0.57       -1.76      3.69 o
   6  12  13       56.38       67.15     10.80 o
  -5  13  13        7.55        7.80      3.35 o
  -4  13  13       19.46       17.48      3.90 o
  -3  13  13        0.99       -0.16      2.92 o
  -2  13  13        0.03        0.71      3.02 o
  -1  13  13       10.75        3.50      3.24 o
   0  13  13        2.49        1.08      2.99 o
   1  13  13       18.14       19.05      4.03 o
   2  13  13       37.58       40.75      7.15 o
 -18   0  14      591.03      604.15     20.42 o
 -17   0  14       62.85       61.78      7.55 o
 -16   0  14        9.11        9.58      5.72 o
 -15   0  14      667.77      678.58     26.15 o
 -14   0  14        5.71        0.75      4.88 o
 -13   0  14        1.12        1.50      4.09 o
 -12   0  14      458.64      433.70     19.36 o
 -11   0  14      331.19      263.02     14.51 o
 -10   0  14      602.55      510.98     20.54 o
  -9   0  14       34.23       41.19      7.16 o
  -8   0  14       37.69       32.80      6.39 o
  -7   0  14       15.78       17.14      4.55 o
  -6   0  14       89.92       92.19      9.26 o
  -5   0  14     2484.71     2386.72     53.03 o
  -4   0  14        7.99        7.52      4.00 o
  -3   0  14     3086.42     2995.12     62.54 o
  -2   0  14      664.33      687.25     20.97 o
  -1   0  14       15.27       14.82      2.99 o
   0   0  14     2877.65     2861.57     42.75 o
   1   0  14     1685.79     1694.20     23.38 o
   2   0  14      261.58      265.15      8.73 o
   3   0  14       51.74       48.24      7.13 o
   4   0  14        6.68       12.97      3.57 o
   5   0  14      377.47      343.20     11.88 o
   6   0  14      101.77      104.01     10.95 o
   7   0  14       66.17       57.78      6.13 o
   8   0  14       99.62      101.09      8.17 o
   9   0  14       91.75       98.36     19.67 o
  10   0  14      199.95      191.46     14.22 o
  11   0  14       78.47      105.78     12.99 o
  12   0  14      111.50      118.14     13.96 o
  13   0  14       29.42       38.89      9.49 o
  14   0  14       81.20       63.06     11.38 o
 -18   1  14       92.28       95.06      8.36 o
 -17   1  14      215.15      233.52      6.78 o
 -16   1  14        5.31       12.45      3.04 o
 -15   1  14      609.92      609.46     25.27 o
 -14   1  14      202.17      199.26      9.82 o
 -13   1  14       78.31       73.08     11.68 o
 -12   1  14       92.33       69.37      6.64 o
 -11   1  14      103.64      113.04     20.43 o
 -10   1  14      300.47      307.84     11.00 o
  -9   1  14       77.85       78.59      6.61 o
  -8   1  14      779.06      699.16     16.78 o
  -7   1  14       21.78       24.94      8.69 o
  -6   1  14      178.03      140.80      9.92 o
  -5   1  14       30.20       30.37      4.17 o
  -4   1  14      604.00      602.02     14.14 o
  -3   1  14        4.72        2.74      1.90 o
  -2   1  14     1515.34     1491.57     20.69 o
  -1   1  14     1111.52     1124.29     16.76 o
   0   1  14      407.67      420.54      9.52 o
   1   1  14      208.90      222.46      4.69 o
   2   1  14       11.35       10.09      1.65 o
   3   1  14       95.54       80.55      5.67 o
   4   1  14       58.24       76.30      5.36 o
   5   1  14      482.44      515.36     10.60 o
   6   1  14        6.86        0.90      2.45 o
   7   1  14       57.27       46.48      3.96 o
   8   1  14      168.95      164.13      6.41 o
   9   1  14        0.47        4.26      2.62 o
  10   1  14      195.59      221.38     11.11 o
  11   1  14       89.87       98.02      9.27 o
  12   1  14       96.64       89.31      8.86 o
  13   1  14        9.08       13.36      5.90 o
  14   1  14        0.14        0.58      4.66 o
 -17   2  14        9.48       11.14      2.30 o
 -16   2  14        1.06        3.14      2.15 o
 -15   2  14       12.88       16.41      4.69 o
 -14   2  14       26.83       40.33     12.73 o
 -13   2  14       13.72       14.46      4.33 o
 -12   2  14        4.48        5.63      3.28 o
 -11   2  14        2.67        0.51      2.94 o
 -10   2  14        0.08       -0.33      5.50 o
  -9   2  14       86.57       96.35      6.95 o
  -8   2  14       78.66       72.06      6.16 o
  -7   2  14       99.09      101.50      8.85 o
  -6   2  14      433.43      392.00     11.69 o
  -5   2  14      131.06      112.80      7.33 o
  -4   2  14       70.69       83.05      4.24 o
  -3   2  14      598.87      602.74     11.14 o
  -2   2  14      313.35      342.59      8.07 o
  -1   2  14      182.20      172.20      5.84 o
   0   2  14      289.37      317.87      6.68 o
   1   2  14        0.00       -1.15      1.15 o
   2   2  14      662.44      698.57      8.56 o
   3   2  14      111.59      109.72      4.82 o
   4   2  14       36.58       35.79      3.37 o
   5   2  14      151.55      140.36      6.45 o
   6   2  14        0.11       -0.61      2.14 o
   7   2  14       17.01       10.98      2.32 o
   8   2  14      314.42      322.06      8.70 o
   9   2  14      294.57      269.89      8.21 o
  10   2  14        0.38        4.02      4.27 o
  11   2  14      137.07      146.93     10.24 o
  12   2  14      178.07      160.86     10.32 o
  13   2  14        1.84        9.43      5.16 o
  14   2  14       33.81       30.89      6.43 o
 -17   3  14        1.22        5.29      2.04 o
 -16   3  14       70.65       78.13      4.92 o
 -15   3  14        8.08        8.26      3.27 o
 -14   3  14       41.24       40.96      6.52 o
 -13   3  14       12.38       10.56      3.18 o
 -12   3  14       51.70       59.14      6.45 o
 -11   3  14      105.03       90.44      7.46 o
 -10   3  14        7.33        7.60      3.49 o
  -9   3  14        1.59       -2.49      2.74 o
  -8   3  14       15.23       16.37      3.93 o
  -7   3  14      322.15      297.69     14.55 o
  -6   3  14      127.33      101.42      6.60 o
  -5   3  14      779.34      714.91     18.91 o
  -4   3  14        8.75        8.58      3.34 o
  -3   3  14       81.95       75.23      3.54 o
  -2   3  14      100.06      102.39      4.01 o
  -1   3  14       16.69       25.62      2.41 o
   0   3  14        1.26       -0.05      1.21 o
   1   3  14      693.79      708.90      8.84 o
   2   3  14      541.03      553.30      7.52 o
   3   3  14      165.53      164.39      9.43 o
   4   3  14        9.14        8.95      2.65 o
   5   3  14      188.90      158.38      6.85 o
   6   3  14       35.12       25.66      3.85 o
   7   3  14      149.99      150.31      7.11 o
   8   3  14      120.91      108.52      6.34 o
   9   3  14       83.90       89.48      6.49 o
  10   3  14       14.21       14.05      4.97 o
  11   3  14       64.14       69.05     11.64 o
  12   3  14      437.78      407.40     22.50 o
  13   3  14      127.83      126.37     15.37 o
  14   3  14        3.68       12.46      8.25 o
 -17   4  14      113.76      128.24      9.68 o
 -16   4  14       15.35       22.54      3.15 o
 -15   4  14       38.86       36.55      3.97 o
 -14   4  14      109.91      109.99      6.76 o
 -13   4  14      497.61      540.86     13.38 o
 -12   4  14      338.32      360.25     11.01 o
 -11   4  14       85.95       87.80      6.07 o
 -10   4  14       31.26       29.14      3.81 o
  -9   4  14       29.89       38.42      5.06 o
  -8   4  14      791.34      741.88     15.51 o
  -7   4  14       93.91       92.19      4.77 o
  -6   4  14      238.87      231.28      7.49 o
  -5   4  14      759.99      715.16     13.73 o
  -4   4  14      127.86      112.25      5.34 o
  -3   4  14      718.46      719.78     11.17 o
  -2   4  14       73.20       61.73      3.60 o
  -1   4  14        5.55        3.92      1.63 o
   0   4  14      674.34      644.25     10.26 o
   1   4  14      101.26      102.17      3.73 o
   2   4  14       13.51       20.04      2.12 o
   3   4  14       72.34       72.04      6.44 o
   4   4  14      101.27      100.75      7.14 o
   5   4  14      177.55      163.07      9.09 o
   6   4  14       65.75       56.98      6.41 o
   7   4  14      281.20      265.03     16.42 o
   8   4  14        8.43        4.26      3.20 o
   9   4  14       33.63       33.28      9.09 o
  10   4  14       22.27       15.45      8.24 o
  11   4  14      101.35       95.29     13.10 o
  12   4  14       48.15       39.19      9.98 o
  13   4  14       60.02       65.21     12.29 o
  14   4  14       80.56       67.38     12.43 o
 -16   5  14        6.66        2.91      2.34 o
 -15   5  14      178.92      179.63      7.36 o
 -14   5  14      333.91      322.09      8.32 o
 -13   5  14       49.75       46.58      5.24 o
 -12   5  14        5.08        5.42      2.75 o
 -11   5  14       19.79       20.62      3.65 o
 -10   5  14      363.56      359.00     10.36 o
  -9   5  14        2.62        3.02      1.59 o
  -8   5  14      758.21      755.05     15.12 o
  -7   5  14      394.45      353.75      9.42 o
  -6   5  14       92.64      101.55      4.68 o
  -5   5  14      665.23      659.12     13.36 o
  -4   5  14        7.07        1.58      2.03 o
  -3   5  14       79.55       79.94      5.04 o
  -2   5  14      820.79      779.44     11.98 o
  -1   5  14      224.39      239.46      6.21 o
   0   5  14       32.34       38.54      3.08 o
   1   5  14       31.29       32.16      2.65 o
   2   5  14        0.24        0.87      1.64 o
   3   5  14      349.22      335.14     12.07 o
   4   5  14      137.36      120.44      8.49 o
   5   5  14       83.95       93.60      7.74 o
   6   5  14       26.62       31.15      5.39 o
   7   5  14       86.72      102.65     10.14 o
   9   5  14        8.28        1.61      6.67 o
  10   5  14        0.97       -1.96      7.09 o
  11   5  14        4.90       27.17      9.52 o
  12   5  14        0.43        4.54      8.11 o
  13   5  14        0.60        2.41      7.98 o
 -16   6  14        8.59       11.07      2.88 o
 -15   6  14        2.25        4.20      2.48 o
 -14   6  14        5.72        4.65      2.29 o
 -13   6  14        0.01       -1.97      1.97 o
 -12   6  14       19.66       16.55      3.61 o
 -11   6  14       28.58       34.54      6.57 o
 -10   6  14       74.41       68.56      6.42 o
  -9   6  14      132.94      135.74      8.40 o
  -8   6  14      166.54      160.95      6.96 o
  -7   6  14      271.35      262.74     13.62 o
  -6   6  14      642.33      618.14     14.31 o
  -5   6  14        9.38       14.00      2.41 o
  -4   6  14      337.90      350.54      9.64 o
  -3   6  14       51.19       65.43      4.83 o
  -2   6  14        0.58       -0.55      1.99 o
  -1   6  14        0.83        0.30      2.13 o
   0   6  14     1924.60     1789.89     25.07 o
   1   6  14      573.63      575.82     10.62 o
   2   6  14      192.38      203.48      6.15 o
   3   6  14       99.59      107.81      8.48 o
   4   6  14       93.71      107.93      7.88 o
   5   6  14        5.09        6.19      3.68 o
   6   6  14      132.73      126.36      8.41 o
   7   6  14       96.53       92.24     12.12 o
   8   6  14        2.50        7.89      6.92 o
   9   6  14      183.60      181.92     16.15 o
  10   6  14      297.06      327.77     20.26 o
  11   6  14       85.05       62.01     11.98 o
  12   6  14       25.90       41.94     10.27 o
  13   6  14      164.77      173.66     16.93 o
 -15   7  14        9.12        9.80      2.95 o
 -14   7  14       48.92       46.30      4.12 o
 -13   7  14       42.67       37.62      3.85 o
 -12   7  14       10.18       16.27      2.95 o
 -11   7  14       67.73       66.56      5.86 o
 -10   7  14       33.87       28.50      5.63 o
  -9   7  14      104.85      111.76      8.76 o
  -8   7  14       87.69       84.36      7.37 o
  -7   7  14        5.35        3.45      1.98 o
  -6   7  14       13.26        9.31      2.70 o
  -5   7  14      373.46      355.18      8.64 o
  -4   7  14       44.38       50.28      4.70 o
  -3   7  14        8.40       13.43      3.08 o
  -2   7  14       16.28       20.25      3.36 o
  -1   7  14      969.24      981.34     20.02 o
   0   7  14      233.12      251.39      7.10 o
   1   7  14       10.11        8.42      2.37 o
   2   7  14        4.19        2.06      2.11 o
   3   7  14       98.31      106.83      6.56 o
   4   7  14        1.67        2.51      3.52 o
   5   7  14       10.03        8.64      3.87 o
   6   7  14       72.56       66.77     10.99 o
   7   7  14       56.71       65.36     11.20 o
   8   7  14        1.28        2.14      7.49 o
   9   7  14       98.09      104.81     13.96 o
  10   7  14      214.32      224.39     17.52 o
  11   7  14      103.63       83.02     13.32 o
  12   7  14        0.02       -6.39      6.39 o
 -14   8  14        0.01       -0.29      2.49 o
 -13   8  14       40.02       39.53      4.05 o
 -12   8  14       52.82       63.04      4.69 o
 -11   8  14       10.37       10.79      2.65 o
 -10   8  14      352.70      351.26     11.12 o
  -9   8  14        0.65       -0.15      3.04 o
  -8   8  14        2.58        5.27      2.52 o
  -7   8  14       27.29       21.82      5.15 o
  -6   8  14        0.29       -2.42      2.42 o
  -5   8  14        1.96        0.53      2.04 o
  -4   8  14      463.13      437.72     11.58 o
  -3   8  14       16.41       15.51      2.98 o
  -2   8  14      217.89      219.74     16.69 o
  -1   8  14       77.19       62.23      6.20 o
   0   8  14       15.94        9.90      3.45 o
   1   8  14       38.93       34.86      3.61 o
   2   8  14      754.34      757.06     13.33 o
   3   8  14       71.75       72.12      5.56 o
   4   8  14      110.94      122.86      8.57 o
   5   8  14       12.30       10.47      7.06 o
   6   8  14        4.10        5.99      7.09 o
   7   8  14        1.47        5.40      7.28 o
   8   8  14       24.50       25.28      9.33 o
   9   8  14        0.92       -5.73      6.27 o
  10   8  14        4.96        5.70      7.57 o
  11   8  14      121.31      120.93     15.53 o
 -13   9  14      245.02      273.62      9.45 o
 -12   9  14       46.68       44.20      4.78 o
 -11   9  14       31.60       30.58      5.37 o
 -10   9  14       26.71       26.60      4.69 o
  -9   9  14      292.86      293.96     10.75 o
  -8   9  14      546.95      585.10     18.31 o
  -7   9  14       61.17       58.74      8.85 o
  -6   9  14        9.18        8.85      4.78 o
  -5   9  14      338.71      319.24     10.45 o
  -4   9  14        0.27        1.19      2.47 o
  -3   9  14      227.33      237.45      9.38 o
  -2   9  14      131.60      142.21      6.96 o
  -1   9  14       52.65       45.79      4.81 o
   0   9  14        0.58        6.17      2.85 o
   1   9  14        7.76        9.56      2.70 o
   2   9  14        0.01       -2.00      2.00 o
   3   9  14      313.79      310.72     12.22 o
   4   9  14       27.14       31.11      8.39 o
   5   9  14        1.39        2.92      6.96 o
   6   9  14       39.55       23.32      8.50 o
   7   9  14       21.06       20.97      9.13 o
   8   9  14       79.66       71.32     12.73 o
   9   9  14        1.35       11.20      8.84 o
  10   9  14       15.25       26.29     10.12 o
 -12  10  14       34.66       30.10      5.40 o
 -11  10  14        4.22        7.28      3.17 o
 -10  10  14      147.10      163.23      7.42 o
  -9  10  14       14.97        5.73      2.01 o
  -8  10  14        0.54       -0.38      2.57 o
  -7  10  14        7.61        3.61      2.67 o
  -6  10  14      118.49      126.26      9.16 o
  -5  10  14      266.53      282.28     12.62 o
  -4  10  14      350.65      369.02     20.55 o
  -3  10  14       59.58       64.55      7.31 o
  -2  10  14       92.42      103.57      8.59 o
  -1  10  14        5.67        4.49      3.28 o
   0  10  14       48.79       46.00      5.04 o
   1  10  14       13.43       15.14      3.79 o
   2  10  14       11.44       10.56      5.20 o
   3  10  14       33.37       25.54      5.55 o
   4  10  14       20.71       29.94      8.99 o
   5  10  14       16.37        6.60      7.88 o
   6  10  14        0.71       -6.12      6.12 o
   7  10  14       21.68       19.20      8.68 o
   8  10  14        2.35       -2.27      7.40 o
   9  10  14        1.96       -6.81      6.81 o
 -10  11  14       24.24       22.26      4.02 o
  -9  11  14        9.16        5.98      2.55 o
  -8  11  14       36.73       34.57      4.48 o
  -7  11  14       87.23       86.96      6.19 o
  -6  11  14        0.11       -0.18      2.96 o
  -5  11  14      270.29      289.51     20.78 o
  -4  11  14        1.36        3.88      2.86 o
  -3  11  14        1.41       -0.23      2.59 o
  -2  11  14        0.39       -2.79      2.79 o
  -1  11  14       13.18       20.97      4.28 o
   0  11  14       90.76       84.45      6.79 o
   1  11  14      380.82      362.48     11.54 o
   2  11  14       13.71       16.42      4.05 o
   3  11  14      210.21      220.98     11.54 o
   4  11  14        0.33       -3.76      6.13 o
   5  11  14       97.45      103.59     13.84 o
   6  11  14       36.32       24.70      8.95 o
   7  11  14      231.09      244.46     10.98 o
  -8  12  14       13.46       21.79      5.85 o
  -7  12  14       31.98       27.11      4.34 o
  -6  12  14       86.38       98.71      6.54 o
  -5  12  14       20.01       16.24      3.77 o
  -4  12  14        0.14        2.11      2.98 o
  -3  12  14       47.13       56.48      4.77 o
  -2  12  14       10.59       12.19      3.08 o
  -1  12  14        3.66        0.36      2.58 o
   0  12  14       25.11       23.77      3.59 o
   1  12  14        1.97       -0.01      2.66 o
   2  12  14      130.51      138.02      6.47 o
   3  12  14       24.11       29.10      4.47 o
   4  12  14       44.86       57.91      6.60 o
   5  12  14        8.02       14.09      5.76 o
  -3  13  14        0.21        2.17      4.77 o
  -2  13  14      157.86      148.15      7.98 o
  -1  13  14        0.24       -1.40      2.74 o
   0  13  14       54.96       56.29      7.96 o
 -17   1  15       16.83       21.44      3.51 o
 -16   1  15       77.41       77.51     10.50 o
 -15   1  15        0.16        1.77      3.80 o
 -14   1  15       22.76       23.96      6.96 o
 -13   1  15        0.05       -1.63      3.19 o
 -12   1  15        1.01        3.22      3.25 o
 -11   1  15       42.72       44.41      5.64 o
 -10   1  15      292.76      274.05     10.85 o
  -9   1  15       11.62       10.57      3.45 o
  -8   1  15     1755.80     1591.20     29.21 o
  -7   1  15       40.61       32.47      9.07 o
  -6   1  15       46.74       48.36      5.16 o
  -5   1  15        4.89       -2.73      2.90 o
  -4   1  15      329.64      308.02     17.85 o
  -3   1  15       60.37       62.13      4.05 o
  -2   1  15      164.39      162.94      5.78 o
  -1   1  15     1871.72     1878.34     25.06 o
   0   1  15      196.32      198.30      6.49 o
   1   1  15        0.00        0.58      1.32 o
   2   1  15        0.74        0.21      1.89 o
   3   1  15      259.57      279.88      7.37 o
   4   1  15        2.01       -0.21      2.47 o
   5   1  15      509.61      537.43     10.91 o
   6   1  15       86.08       81.37      5.83 o
   7   1  15      129.68      135.85      6.95 o
   8   1  15      269.98      287.01      8.42 o
   9   1  15       24.10       22.66      5.27 o
  10   1  15       18.92       30.71      5.95 o
  11   1  15      366.76      401.38     29.52 o
  12   1  15        9.26        9.44      5.33 o
  13   1  15        7.37       11.58      5.49 o
  14   1  15        7.93        5.09      5.16 o
 -17   2  15        0.99        5.32      2.41 o
 -16   2  15       23.42       26.49      4.23 o
 -15   2  15       35.22       43.36      7.15 o
 -14   2  15       24.35       20.38      6.05 o
 -13   2  15       45.71       52.64      6.34 o
 -12   2  15       66.95       75.68      7.15 o
 -11   2  15        6.01        8.74      3.62 o
 -10   2  15      150.35      148.94      8.18 o
  -9   2  15        8.18        9.44      3.41 o
  -8   2  15       53.21       52.42      5.61 o
  -7   2  15      246.45       97.53      8.26 o
  -6   2  15      381.29      389.17     11.95 o
  -5   2  15      239.72      244.10      9.29 o
  -4   2  15     1119.30     1093.31     21.48 o
  -3   2  15     1498.02     1526.19     21.57 o
  -2   2  15      382.71      370.27      8.67 o
  -1   2  15       90.06       96.28      5.45 o
   0   2  15      124.93      114.94      6.86 o
   1   2  15     1332.13     1332.66     13.81 o
   2   2  15      247.78      253.21     10.35 o
   3   2  15       39.13       57.34      4.04 o
   4   2  15       12.36       19.48      2.88 o
   5   2  15      168.93      191.85      6.52 o
   6   2  15      429.09      366.01      9.05 o
   7   2  15       53.52       53.69      4.45 o
   8   2  15      214.76      204.43      7.21 o
   9   2  15       16.78       16.79      8.85 o
  10   2  15       53.15       72.24      7.84 o
  11   2  15      422.08      415.31     20.59 o
  12   2  15       93.93       93.91      9.17 o
  13   2  15      322.64      371.74     20.67 o
  14   2  15      380.83      398.09     24.95 o
 -17   3  15        5.73        9.66      2.78 o
 -16   3  15       49.78       48.27      5.34 o
 -15   3  15       21.38       19.74      4.99 o
 -14   3  15      369.17      364.75     11.09 o
 -13   3  15       88.54       89.83      6.82 o
 -12   3  15        6.99        0.49      3.51 o
 -11   3  15      818.32      800.38     19.96 o
 -10   3  15       10.76       10.79      3.77 o
  -9   3  15        0.32        3.74      5.59 o
  -8   3  15     1355.24     1319.28     26.23 o
  -7   3  15       19.94       14.94      5.33 o
  -6   3  15       15.51       17.23      6.47 o
  -5   3  15      932.66      894.30     19.42 o
  -4   3  15      140.46      107.16      6.59 o
  -3   3  15       18.15       17.50      2.75 o
  -2   3  15       52.08       52.86      3.40 o
  -1   3  15      604.03      613.38     10.04 o
   0   3  15        0.91        0.44      1.35 o
   1   3  15        0.09        1.04      1.33 o
   2   3  15       11.39       11.38      1.85 o
   3   3  15       62.49       69.70      7.44 o
   4   3  15        6.37        4.79      2.64 o
   5   3  15      157.73      162.76      7.86 o
   6   3  15       13.45       13.71      3.46 o
   7   3  15       76.83       78.22      7.65 o
   8   3  15      196.74      188.54     15.57 o
   9   3  15       56.29       41.15      9.58 o
  10   3  15       27.37       31.94      9.00 o
  11   3  15      508.02      509.05     24.96 o
  12   3  15      237.46      223.05     17.57 o
  13   3  15        3.95       -6.25      6.49 o
 -16   4  15       73.40       72.76      4.96 o
 -15   4  15        0.05       -1.32      2.55 o
 -14   4  15        1.29       -0.12      2.60 o
 -13   4  15        2.04        1.92      3.86 o
 -12   4  15       33.56       36.84      4.52 o
 -11   4  15       63.62       67.82      5.95 o
 -10   4  15      121.11      112.11      6.32 o
  -9   4  15       17.04       17.51      3.07 o
  -8   4  15      100.74       76.04      5.80 o
  -7   4  15       59.63       61.70     14.78 o
  -6   4  15        0.59        0.28      2.01 o
  -5   4  15       52.67       52.11      4.43 o
  -4   4  15      103.96      104.14      7.72 o
  -3   4  15        0.04       -1.74      1.74 o
  -2   4  15       47.08       53.20      5.22 o
  -1   4  15       57.20       40.28      3.11 o
   0   4  15       12.95       21.39      2.47 o
   1   4  15      129.27      134.13      4.31 o
   2   4  15       62.58       72.73      3.92 o
   3   4  15      145.92      134.24      7.92 o
   4   4  15      411.97      393.54     13.55 o
   5   4  15        5.58        4.20      3.53 o
   6   4  15        1.48        3.52      3.25 o
   7   4  15        0.07        0.41      3.34 o
   8   4  15       18.42       15.43      7.54 o
   9   4  15        3.03        9.76      8.03 o
  10   4  15      110.40      113.96     14.20 o
  11   4  15        0.07        0.53      6.76 o
  12   4  15        0.00        1.38      6.96 o
  13   4  15        1.36        2.10      7.49 o
 -16   5  15      130.60      147.37      8.34 o
 -15   5  15      219.45      230.52      7.28 o
 -14   5  15       51.29       62.72      5.86 o
 -13   5  15        1.59        0.77      4.04 o
 -12   5  15      137.66      154.71      7.60 o
 -11   5  15       70.18       87.38      6.44 o
 -10   5  15      157.51      157.84      7.07 o
  -9   5  15       81.72       79.78      6.34 o
  -8   5  15      147.60      156.79      8.08 o
  -7   5  15        4.31        2.71      2.77 o
  -6   5  15       16.91       22.18      2.85 o
  -5   5  15        9.88       12.45      2.92 o
  -4   5  15      252.26      242.39      7.93 o
  -3   5  15       72.22       80.13      5.15 o
  -2   5  15        6.01        1.24      2.22 o
  -1   5  15      314.59      312.77      7.26 o
   0   5  15        0.05       -0.71      1.61 o
   1   5  15        0.00       -0.32      1.54 o
   2   5  15       32.92       26.68      3.41 o
   3   5  15       93.46       89.72      7.13 o
   4   5  15        4.10        9.76      3.77 o
   5   5  15       25.72       24.98      4.89 o
   6   5  15        1.08        9.57      3.90 o
   7   5  15        0.00       -4.82      4.82 o
   8   5  15        0.01       -1.45      6.17 o
   9   5  15       48.90       68.50     11.83 o
  10   5  15       49.53       58.01     10.93 o
  11   5  15       42.61       22.03      9.06 o
  12   5  15       99.21      127.53     15.80 o
 -15   6  15        0.96        1.27      2.85 o
 -14   6  15       85.72       90.98      5.24 o
 -13   6  15       14.90       15.13      3.87 o
 -12   6  15        9.71       15.75      3.55 o
 -11   6  15      111.37      118.77      7.51 o
 -10   6  15        3.06        1.75      4.54 o
  -9   6  15        2.65        2.98      2.52 o
  -8   6  15      136.90      128.74      6.46 o
  -7   6  15      101.41      104.04      5.72 o
  -6   6  15      235.97      244.22      7.23 o
  -5   6  15      129.35      145.83     10.82 o
  -4   6  15        2.23        3.33      2.38 o
  -3   6  15        0.73        2.86      2.43 o
  -2   6  15      428.53      417.21     10.27 o
  -1   6  15      524.03      485.11     10.80 o
   0   6  15      130.63      131.61      4.71 o
   1   6  15      410.74      395.50      8.82 o
   2   6  15        3.23        5.81      2.45 o
   3   6  15       94.41      100.86      7.67 o
   4   6  15       29.98       21.56      8.04 o
   5   6  15       73.10       78.36      7.59 o
   6   6  15        3.14       -0.70      5.46 o
   7   6  15        1.28        6.39      6.77 o
   8   6  15       49.04       43.95     10.00 o
   9   6  15        5.63        2.34      6.78 o
  10   6  15        0.36        1.47      7.51 o
  11   6  15       88.77       86.56     13.86 o
  12   6  15        6.97        3.76      8.11 o
 -15   7  15        3.62        3.51      4.24 o
 -14   7  15      196.87      211.81      9.49 o
 -13   7  15       14.17       17.73      3.11 o
 -12   7  15        0.89        1.71      2.97 o
 -11   7  15      134.12      119.01      7.30 o
 -10   7  15       12.15       13.08      3.40 o
  -9   7  15        0.11       -0.57      2.48 o
  -8   7  15      598.70      623.44     14.59 o
  -7   7  15        1.98        2.80      2.10 o
  -6   7  15       27.21       32.94      3.49 o
  -5   7  15      155.26      163.80      6.01 o
  -4   7  15        8.74       10.14      2.95 o
  -3   7  15       46.93       40.10      4.29 o
  -2   7  15      490.95      464.90     11.20 o
  -1   7  15      367.44      356.75     11.92 o
   0   7  15      118.31      119.85      5.29 o
   1   7  15       21.03       14.40      2.73 o
   2   7  15        0.26        3.47      2.42 o
   3   7  15       21.75       19.84      4.52 o
   4   7  15      161.52      169.41     11.84 o
   5   7  15      597.10      598.84     26.45 o
   6   7  15        2.20       -2.28      5.89 o
   7   7  15        4.43        6.97      7.09 o
   8   7  15       52.88       53.49     11.10 o
   9   7  15       11.51       19.59      9.07 o
  10   7  15        0.37       -0.40      7.59 o
  11   7  15      134.86      159.38     17.78 o
 -14   8  15        9.36        7.04      4.48 o
 -13   8  15        0.06       -2.27      2.27 o
 -12   8  15       84.13       79.77      5.27 o
 -11   8  15       54.33       60.01      6.08 o
 -10   8  15      180.40      168.24      8.16 o
  -9   8  15       40.09       45.68      5.18 o
  -8   8  15      279.23      263.82      9.58 o
  -7   8  15        6.10        6.10      2.66 o
  -6   8  15        0.02        0.53      2.45 o
  -5   8  15        1.88        1.17      2.05 o
  -4   8  15       52.22       61.11      4.55 o
  -3   8  15      172.80      162.24      8.82 o
  -2   8  15      333.64      306.30     11.68 o
  -1   8  15       75.65       83.78      7.18 o
   0   8  15       22.57       20.93      3.72 o
   1   8  15      297.96      329.38      9.90 o
   2   8  15       74.51       62.66      5.29 o
   3   8  15        0.41        1.25      3.63 o
   4   8  15       12.63       -1.37      6.66 o
   5   8  15       70.00       58.15     10.55 o
   6   8  15       50.63       47.90     11.09 o
   7   8  15       33.49       34.83      9.74 o
   8   8  15        1.34       -6.25      7.07 o
   9   8  15       16.81       23.30      9.64 o
  10   8  15       20.07       17.25      9.24 o
 -12   9  15       53.05       54.40      9.75 o
 -11   9  15        1.24        2.36      2.68 o
 -10   9  15      145.86      171.13     10.41 o
  -9   9  15       15.31       10.28      5.93 o
  -8   9  15        0.03       -0.95      4.00 o
  -7   9  15       17.16       23.58      5.04 o
  -6   9  15       20.25       23.91      5.45 o
  -5   9  15       90.25       86.67      8.23 o
  -4   9  15      127.06      132.63      8.77 o
  -3   9  15       96.76       94.41     13.34 o
  -2   9  15      175.25      193.53     10.00 o
  -1   9  15       59.42       54.12      5.44 o
   0   9  15      109.17      109.03      6.73 o
   1   9  15      183.82      186.30      7.97 o
   2   9  15        8.41        3.22      4.34 o
   3   9  15        9.19        1.40      6.76 o
   4   9  15        0.07       -4.38      5.80 o
   5   9  15       30.47       35.44     10.04 o
   6   9  15        0.67        3.54      6.79 o
   7   9  15        0.04       -5.59      5.59 o
   8   9  15       20.54       17.14      8.54 o
   9   9  15        0.02       -6.37      6.76 o
 -11  10  15        0.40       -1.15      2.67 o
 -10  10  15        4.70        3.46      2.99 o
  -9  10  15       14.49       12.73      3.43 o
  -8  10  15       16.81       14.94      4.93 o
  -7  10  15        2.84        4.06      3.76 o
  -6  10  15      294.49      275.85     12.89 o
  -5  10  15      585.38      616.04     19.04 o
  -4  10  15       12.54       19.91      6.40 o
  -3  10  15       63.91       62.89      7.25 o
  -2  10  15      135.58      139.28     10.69 o
  -1  10  15       37.07       31.65      6.09 o
   0  10  15       13.53       11.71      3.64 o
   1  10  15       58.64       51.02      8.14 o
   2  10  15       88.63      109.55     15.89 o
   3  10  15        7.07        5.24      6.64 o
   4  10  15       80.46       78.54     12.59 o
   5  10  15      143.95      163.44     17.50 o
   6  10  15      112.14      120.64     15.42 o
   7  10  15        0.80       -6.41      6.41 o
   8  10  15        9.78        8.80      8.66 o
  -9  11  15        0.85        1.26      4.16 o
  -8  11  15       63.06       72.45      6.00 o
  -7  11  15        0.19        1.16      2.63 o
  -6  11  15      158.09      173.65      9.43 o
  -5  11  15      259.32      299.75     13.71 o
  -4  11  15       17.52        8.00      4.35 o
  -3  11  15       14.09       13.67      7.73 o
  -2  11  15       98.35       99.58      7.51 o
  -1  11  15       13.33       12.15      3.95 o
   0  11  15       16.45       12.62      3.91 o
   1  11  15       39.57       34.49      4.92 o
   2  11  15        0.23       -0.83      3.97 o
   3  11  15       31.62       28.87      9.09 o
   4  11  15       37.45       39.42     10.34 o
   5  11  15        7.65       15.23      8.31 o
   6  11  15       12.46       -4.09      7.15 o
  -6  12  15        5.52        3.61      3.23 o
  -5  12  15       95.05      100.35      6.71 o
  -4  12  15        0.08       -2.73      2.73 o
  -3  12  15       34.03       40.55      4.20 o
  -2  12  15       94.87      105.78      6.10 o
  -1  12  15        9.95        8.39      3.70 o
   0  12  15       82.16       82.91      7.05 o
   1  12  15       22.52       16.53      4.38 o
   2  12  15       29.99       31.25      6.47 o
   3  12  15       31.78       34.65      9.79 o
 -17   0  16     1481.92     1514.88     45.39 o
 -16   0  16     1082.97     1156.23     37.97 o
 -15   0  16       27.30       23.62      7.57 o
 -14   0  16      185.77      210.64     15.15 o
 -13   0  16      101.08       98.63     11.91 o
 -12   0  16       20.46       14.66      6.02 o
 -11   0  16       66.05       67.85      9.56 o
 -10   0  16      870.43      728.81     26.08 o
  -9   0  16       98.58      126.21     10.91 o
  -8   0  16      425.69      278.79     14.62 o
  -7   0  16      216.06      215.24     12.94 o
  -6   0  16       40.11       41.38      7.07 o
  -5   0  16       34.86       18.10      5.14 o
  -4   0  16     1480.43     1439.38     37.14 o
  -3   0  16     1103.06     1048.14     29.35 o
  -2   0  16      141.45      155.37     10.18 o
  -1   0  16        4.68        5.21      2.71 o
   0   0  16       72.47       84.65      4.94 o
   1   0  16      115.17      125.45      5.50 o
   2   0  16       76.18       88.42      6.69 o
   3   0  16      814.63      867.93     20.38 o
   4   0  16      101.80       93.40      7.53 o
   5   0  16      214.24      204.92      9.72 o
   6   0  16       36.09       37.77      5.55 o
   7   0  16       25.83       23.06      7.24 o
   8   0  16       79.98       81.15     11.17 o
   9   0  16       58.67       51.98      9.92 o
  10   0  16      254.11      234.01     16.85 o
  11   0  16       85.69      114.20     13.88 o
  12   0  16        1.31        9.81      7.61 o
  13   0  16        9.78       11.06      7.60 o
 -17   1  16       13.22       17.60      9.33 o
 -16   1  16      119.86      109.68      9.41 o
 -15   1  16       38.69       46.52      6.56 o
 -14   1  16       68.70       65.49      7.13 o
 -13   1  16        6.77       12.61      4.40 o
 -12   1  16      124.69      103.47      8.28 o
 -11   1  16        2.58       -2.24      2.71 o
 -10   1  16      958.91      955.67     26.38 o
  -9   1  16       58.84       62.10      6.34 o
  -8   1  16        0.50       -0.25      2.08 o
  -7   1  16       57.43       54.86      5.66 o
  -6   1  16      141.26      134.17      7.31 o
  -5   1  16      213.57      193.71     11.71 o
  -4   1  16      343.80      367.04     21.23 o
  -3   1  16      710.69      694.70     15.95 o
  -2   1  16      333.90      342.48      8.51 o
  -1   1  16      813.27      854.68     14.57 o
   0   1  16      191.32      189.13      5.62 o
   1   1  16      258.00      281.89      5.66 o
   2   1  16      269.45      258.30      7.22 o
   3   1  16      295.39      306.67      7.98 o
   4   1  16       84.73      100.36      5.41 o
   5   1  16      174.42      189.93      6.94 o
   6   1  16        0.16        1.89      2.52 o
   7   1  16      157.44      155.28      7.92 o
   8   1  16        0.55       -2.17      4.05 o
   9   1  16       12.00       13.47      5.11 o
  10   1  16      326.10      310.71     13.26 o
  11   1  16      190.15      177.95     11.21 o
  12   1  16       23.13       12.42      6.49 o
  13   1  16       48.31       73.26      8.66 o
 -16   2  16        7.02        6.16      3.24 o
 -15   2  16        3.41        2.43      9.97 o
 -14   2  16       35.82       38.43      5.90 o
 -13   2  16       74.75       94.22      8.24 o
 -12   2  16        4.18        5.33      6.13 o
 -11   2  16        5.09        1.10      3.17 o
 -10   2  16       35.19       26.71      4.76 o
  -9   2  16       45.71       46.36      5.59 o
  -8   2  16      568.09      477.74     19.87 o
  -7   2  16       42.38       32.62      4.69 o
  -6   2  16      414.32      373.91     18.18 o
  -5   2  16      102.91       97.74      6.91 o
  -4   2  16      517.60      517.11     16.17 o
  -3   2  16       73.25       74.24      6.00 o
  -2   2  16      169.85      168.62      6.93 o
  -1   2  16       18.80       16.98      2.79 o
   0   2  16      976.83      982.01     12.32 o
   1   2  16       74.78       85.16      3.29 o
   2   2  16       27.13       35.72      5.06 o
   3   2  16      752.17      805.73     15.60 o
   4   2  16        0.16       -3.47      3.47 o
   5   2  16        0.48        3.96      2.77 o
   6   2  16        0.10       -1.55      1.55 o
   7   2  16       90.27       83.44      6.60 o
   8   2  16       60.49       65.66      7.30 o
   9   2  16      372.93      370.50     14.18 o
  10   2  16        8.81        7.63      5.09 o
  11   2  16       21.67       35.09      6.58 o
  12   2  16        1.94        4.16      5.08 o
  13   2  16      137.82      143.63     16.39 o
 -16   3  16       28.65       38.43      6.52 o
 -15   3  16        6.06       20.69      6.52 o
 -14   3  16       27.61       25.57      4.30 o
 -13   3  16        9.22        8.90      4.60 o
 -12   3  16       24.02       24.24      5.00 o
 -11   3  16      365.40      357.14     13.08 o
 -10   3  16       51.35       50.73      6.09 o
  -9   3  16        1.92        2.40      6.82 o
  -8   3  16        1.53        1.34      2.35 o
  -7   3  16      183.00      186.47      9.01 o
  -6   3  16      113.62      116.04      7.21 o
  -5   3  16       12.50        4.29      3.32 o
  -4   3  16      567.24      540.97     14.48 o
  -3   3  16       30.74       31.28      3.43 o
  -2   3  16      140.96      142.65      5.93 o
  -1   3  16        0.48        0.41      1.54 o
   0   3  16      308.96      309.93      6.95 o
   1   3  16      133.56      124.85      4.19 o
   2   3  16      709.74      733.45     18.58 o
   3   3  16       20.36       12.62      4.28 o
   4   3  16       35.21       38.23      5.54 o
   5   3  16      114.70      131.76      8.67 o
   6   3  16        3.55        3.05      6.85 o
   7   3  16       83.93       81.24     11.80 o
   8   3  16       63.61       63.64     11.44 o
   9   3  16        9.16        9.84      7.45 o
  10   3  16      238.85      238.22     18.23 o
  11   3  16       42.37       43.70     10.69 o
  12   3  16        0.62        6.72      8.31 o
  13   3  16        5.45        8.01      8.30 o
 -16   4  16       56.65       64.98      7.63 o
 -15   4  16       12.43       12.64      3.77 o
 -14   4  16      182.50      210.84      8.90 o
 -13   4  16      188.87      190.21      8.32 o
 -12   4  16      106.45      104.11      8.23 o
 -11   4  16      491.70      546.97     13.53 o
 -10   4  16       96.71      108.91     17.07 o
  -9   4  16      128.56      115.35      6.29 o
  -8   4  16      202.81      208.79      9.34 o
  -7   4  16       19.48       17.43      3.22 o
  -6   4  16      174.83      168.29     10.14 o
  -5   4  16        2.57        0.72      3.03 o
  -4   4  16      250.69      243.76      9.03 o
  -3   4  16        9.21        4.43      2.40 o
  -2   4  16      704.72      741.21     13.81 o
  -1   4  16      269.34      258.88      6.58 o
   0   4  16      508.66      550.28      9.76 o
   1   4  16       93.68      100.22      4.38 o
   2   4  16       36.64       49.61      5.89 o
   3   4  16       98.28       97.75      9.06 o
   4   4  16      236.57      230.43     14.11 o
   5   4  16      226.84      220.84     10.78 o
   6   4  16      392.34      381.43     14.20 o
   7   4  16       38.25       33.01      8.78 o
   8   4  16      180.47      166.55     15.47 o
   9   4  16        1.76       -4.35      6.75 o
  10   4  16        0.13       -3.27      7.13 o
  11   4  16       12.96        4.40      7.62 o
  12   4  16        0.14        3.92      7.90 o
 -15   5  16        0.52        1.92      3.07 o
 -14   5  16       51.80       39.50     10.15 o
 -13   5  16       10.48        5.93      4.28 o
 -12   5  16        6.51        6.50      3.19 o
 -11   5  16      486.38      537.39     13.65 o
 -10   5  16        6.25        8.39      4.20 o
  -9   5  16      138.16      140.68      7.07 o
  -8   5  16       33.53       33.34      4.91 o
  -7   5  16       50.84       44.05      4.55 o
  -6   5  16      318.82      326.94      8.08 o
  -5   5  16      163.44      152.09      6.71 o
  -4   5  16      321.46      345.52     10.86 o
  -3   5  16       27.27       26.11      3.45 o
  -2   5  16      100.32       85.49      5.45 o
  -1   5  16       49.16       59.74      3.93 o
   0   5  16       80.73      100.52      4.15 o
   1   5  16      113.76      107.04      4.26 o
   2   5  16      735.60      744.54     19.43 o
   3   5  16       17.65       22.00      4.79 o
   4   5  16        3.77       -1.50      4.36 o
   5   5  16       90.08       88.99      8.02 o
   6   5  16       17.75       16.62      7.79 o
   7   5  16       62.36       66.27     11.14 o
   8   5  16       66.06       62.90     11.39 o
   9   5  16       19.59       14.20      8.90 o
  10   5  16        8.28        3.64      8.07 o
  11   5  16       22.52       18.44      9.87 o
  12   5  16      110.21      115.97     15.75 o
 -15   6  16       54.71       59.16      6.02 o
 -14   6  16       15.63       18.03      5.19 o
 -13   6  16       97.14       88.18      9.73 o
 -12   6  16       37.16       38.02      4.82 o
 -11   6  16       35.77       29.43      4.89 o
 -10   6  16       58.37       57.74      6.87 o
  -9   6  16      331.70      349.95     10.94 o
  -8   6  16        5.87        1.53      2.08 o
  -7   6  16      221.46      231.03      8.43 o
  -6   6  16        2.95        8.11      3.83 o
  -5   6  16        5.27        7.42      3.47 o
  -4   6  16        1.58        3.01      2.35 o
  -3   6  16      281.72      288.75      8.84 o
  -2   6  16      359.39      344.04      9.42 o
  -1   6  16       49.29       50.41      4.45 o
   0   6  16       22.87       21.16      2.56 o
   1   6  16        4.16       12.12      4.66 o
   2   6  16        0.55       -0.28      1.98 o
   3   6  16       31.57       32.92      5.38 o
   4   6  16       66.79       59.15      6.89 o
   5   6  16      157.95      146.31     13.71 o
   6   6  16       62.31       70.51     11.96 o
   7   6  16        1.99       -4.55      4.55 o
   8   6  16       30.11       17.63      8.28 o
   9   6  16        1.39       -0.57      6.38 o
  10   6  16       49.76       37.84     10.38 o
  11   6  16       38.35       40.55     10.51 o
 -14   7  16       55.71       54.16      6.05 o
 -13   7  16        0.65        0.55      2.96 o
 -12   7  16        0.05        0.95      4.76 o
 -11   7  16       16.09       17.53      3.93 o
 -10   7  16      115.09      129.94     10.31 o
  -9   7  16      308.91      304.92     10.90 o
  -8   7  16       42.61       41.61      5.77 o
  -7   7  16      234.83      245.36      8.92 o
  -6   7  16        4.60        8.08      3.10 o
  -5   7  16       21.77       22.17      4.14 o
  -4   7  16       53.37       63.97      6.73 o
  -3   7  16      120.35      103.17      6.43 o
  -2   7  16       40.32       39.00      4.31 o
  -1   7  16      396.63      396.26     12.85 o
   0   7  16       66.31       67.80      5.50 o
   1   7  16       89.09       93.28      5.14 o
   2   7  16       22.33       19.42      3.52 o
   3   7  16       17.19       20.30      4.81 o
   4   7  16       66.58       67.76     11.10 o
   5   7  16        8.92       20.27      8.07 o
   6   7  16        9.78        4.09      7.54 o
   7   7  16        0.52       -1.45      6.64 o
   8   7  16      131.88      114.66     14.79 o
   9   7  16       21.66       17.10      9.35 o
  10   7  16       43.15       35.09     11.19 o
 -13   8  16       28.47       26.55      4.61 o
 -12   8  16        0.33       -3.56      4.72 o
 -11   8  16        0.01        1.96      3.13 o
 -10   8  16       65.29       70.02      7.96 o
  -9   8  16      213.53      210.93      8.99 o
  -8   8  16      129.05      108.85      8.92 o
  -7   8  16       38.51       32.97      7.99 o
  -6   8  16       17.83       18.09      4.37 o
  -5   8  16       43.13       51.40      4.37 o
  -4   8  16       22.75       19.98      5.84 o
  -3   8  16       58.62       56.10      6.43 o
  -2   8  16       73.65       75.62      7.08 o
  -1   8  16        0.42       -2.46      2.46 o
   0   8  16       53.11       44.87      5.57 o
   1   8  16       88.50       88.39      6.24 o
   2   8  16       61.65       67.68      5.59 o
   3   8  16       85.48       65.59     11.36 o
   4   8  16       10.42       -2.80      5.84 o
   5   8  16      320.49      318.45     20.41 o
   6   8  16        1.41       16.40      8.06 o
   7   8  16        1.56       -4.97      5.89 o
   8   8  16       15.90       13.57      8.57 o
   9   8  16        1.48        0.51      7.98 o
 -12   9  16       67.15       72.80      5.22 o
 -11   9  16       82.75       72.00      6.68 o
 -10   9  16      195.89      176.72     23.63 o
  -9   9  16        0.38        5.43      3.24 o
  -8   9  16       54.31       36.48     16.87 o
  -7   9  16        7.41        6.97      8.11 o
  -6   9  16       72.90       74.39      7.86 o
  -5   9  16       90.27       93.35      8.55 o
  -4   9  16      161.52      173.65     17.69 o
  -3   9  16      345.98      356.30     13.39 o
  -2   9  16      190.24      184.29      9.98 o
  -1   9  16      221.51      239.01      9.17 o
   0   9  16        0.34        3.26      2.93 o
   1   9  16        1.15        0.80      2.83 o
   2   9  16      135.03      142.26      8.97 o
   3   9  16        2.46       -0.63      6.63 o
   4   9  16        1.75        0.11      6.84 o
   5   9  16       39.51       58.53     11.34 o
   6   9  16       79.89       84.36     12.81 o
   7   9  16        0.14       -4.29      6.17 o
   8   9  16       77.65       63.19     12.08 o
 -10  10  16      182.22      205.28      9.74 o
  -9  10  16      137.67      139.58     10.38 o
  -8  10  16       85.84       73.89     27.73 o
  -7  10  16        3.28        3.73      4.20 o
  -6  10  16       19.81       18.66      5.10 o
  -5  10  16        0.05        4.62      4.19 o
  -4  10  16      155.92      163.61     10.14 o
  -3  10  16      303.80      342.58     20.44 o
  -2  10  16      217.59      233.28      9.49 o
  -1  10  16        0.03        1.07      3.16 o
   0  10  16        1.26        1.78      3.20 o
   1  10  16      135.22      147.00      7.86 o
   2  10  16        6.43       -0.60      3.92 o
   3  10  16       37.23       38.46     10.18 o
   4  10  16       72.09       73.05     12.55 o
   5  10  16       22.68       29.20      9.64 o
   6  10  16        0.86       -3.39      6.91 o
  -8  11  16       10.40       18.77      3.79 o
  -7  11  16      118.92      118.42     10.47 o
  -6  11  16      166.75      167.77     10.89 o
  -5  11  16        0.26        3.93      4.32 o
  -4  11  16      156.41      168.20     10.69 o
  -3  11  16       10.83       13.29      4.02 o
  -2  11  16       17.59        8.96      3.81 o
  -1  11  16        0.01        0.76      3.27 o
   0  11  16       41.93       31.96      4.97 o
   1  11  16       54.99       56.72      5.85 o
   2  11  16      156.72      150.66     16.78 o
   3  11  16        1.02       -3.87      6.90 o
   4  11  16      127.39      125.06     16.10 o
  -4  12  16        1.46       -0.79      4.50 o
  -3  12  16      139.29      143.88     11.11 o
  -2  12  16       20.59       22.05      4.72 o
  -1  12  16        1.86       -0.06      3.68 o
   0  12  16      218.72      216.65      9.75 o
 -16   1  17       98.57      117.63     10.63 o
 -15   1  17       57.81       60.54     10.80 o
 -14   1  17      378.38      402.63     14.86 o
 -13   1  17        0.13       -1.99      3.47 o
 -12   1  17       10.49       14.30      4.37 o
 -11   1  17        7.85        5.48      3.73 o
 -10   1  17      152.42      157.40     10.77 o
  -9   1  17      110.23      109.41      7.83 o
  -8   1  17       25.48       16.39      3.64 o
  -7   1  17       16.39       14.17      3.94 o
  -6   1  17       71.05       74.92      6.57 o
  -5   1  17      337.32      338.24     11.28 o
  -4   1  17      330.59      329.86     10.92 o
  -3   1  17      288.89      294.83     10.16 o
  -2   1  17     1290.38     1318.91     20.15 o
  -1   1  17        0.18        4.75      2.16 o
   0   1  17       85.49       95.51      4.10 o
   1   1  17      496.43      518.66     12.25 o
   2   1  17      212.30      216.79      6.91 o
   3   1  17        0.64        1.58      2.20 o
   4   1  17        3.30        7.57      3.21 o
   5   1  17        6.53        4.92      2.53 o
   6   1  17        5.42       11.12      2.87 o
   7   1  17       46.50       46.72      6.50 o
   8   1  17       28.77       20.28      5.57 o
   9   1  17       97.69      102.15      9.07 o
  10   1  17      126.83      119.64      9.98 o
  11   1  17        1.60        5.33      5.23 o
  12   1  17       12.24        9.83      5.61 o
 -16   2  17       75.01       76.94      6.57 o
 -15   2  17       70.42       72.79      7.97 o
 -14   2  17        0.79       -0.66      7.59 o
 -13   2  17      285.99      302.25     25.29 o
 -12   2  17       32.44       28.42      5.35 o
 -11   2  17       16.10       27.51      4.92 o
 -10   2  17      112.58       94.91      8.00 o
  -9   2  17       17.43       10.23      3.79 o
  -8   2  17     1472.94     1470.05     41.15 o
  -7   2  17       33.56       33.74      4.81 o
  -6   2  17      138.12      124.48      7.51 o
  -5   2  17      117.62      122.15      7.44 o
  -4   2  17       18.60       16.16      3.78 o
  -3   2  17      547.44      562.87     17.21 o
  -2   2  17       50.70       52.94      4.21 o
  -1   2  17       72.81       82.91      4.39 o
   0   2  17       11.80       12.58      1.92 o
   1   2  17      584.54      562.36      9.13 o
   2   2  17        0.30       -0.63      2.34 o
   3   2  17       27.54       19.29      3.61 o
   4   2  17        1.58        1.05      2.70 o
   5   2  17      371.60      365.68      9.39 o
   6   2  17      133.43      143.52      7.54 o
   7   2  17       76.63       72.65      7.47 o
   8   2  17        9.63        6.06      4.84 o
   9   2  17      468.08      513.61     23.82 o
  10   2  17       45.52       26.35      8.75 o
  11   2  17        0.80        5.77      7.42 o
  12   2  17       15.28       32.97     10.00 o
 -16   3  17       72.37       93.84     12.28 o
 -15   3  17      142.87      168.54      8.21 o
 -14   3  17       53.40       50.07      5.48 o
 -13   3  17      132.70      129.11      7.30 o
 -12   3  17       47.22       44.53      4.94 o
 -11   3  17      346.45      335.28     16.21 o
 -10   3  17       60.11       62.66      6.74 o
  -9   3  17      106.03      131.15      8.44 o
  -8   3  17      129.73      134.14     11.44 o
  -7   3  17       29.62       28.57      7.64 o
  -6   3  17      454.17      415.92     15.63 o
  -5   3  17      819.35      794.63     24.82 o
  -4   3  17      173.66      182.54      7.19 o
  -3   3  17       78.65       85.27      5.37 o
  -2   3  17       34.81       26.40      3.41 o
  -1   3  17      106.31      107.61      4.39 o
   0   3  17       68.74       64.95      3.61 o
   1   3  17        4.81        3.58      1.97 o
   2   3  17      549.56      550.18     22.11 o
   3   3  17      675.18      629.85     17.71 o
   4   3  17        3.32        2.88      3.42 o
   5   3  17       49.20       50.34      6.47 o
   6   3  17        7.52        6.16      6.74 o
   7   3  17       98.18      104.23     13.37 o
   8   3  17       25.61       20.48      8.79 o
   9   3  17        5.44        7.78      7.57 o
  10   3  17        2.59        6.37      8.13 o
  11   3  17       14.64       11.86      9.06 o
  12   3  17      158.71      151.46     17.33 o
 -15   4  17       25.22       23.49      5.12 o
 -14   4  17      136.94      150.32      8.71 o
 -13   4  17       31.00       32.61      4.58 o
 -12   4  17       16.65       17.60      3.93 o
 -11   4  17       26.98       33.58      6.05 o
 -10   4  17        4.02        5.95      3.88 o
  -9   4  17      195.71      188.99     11.30 o
  -8   4  17        8.83        2.89      3.78 o
  -7   4  17      102.46       98.80      6.54 o
  -6   4  17       82.51       85.37      5.86 o
  -5   4  17       32.96       24.82      3.35 o
  -4   4  17       24.63       31.51      3.68 o
  -3   4  17      163.60      162.17      8.86 o
  -2   4  17        1.78        0.02      2.05 o
  -1   4  17        0.90       -0.03      1.73 o
   0   4  17       55.47       63.13      5.84 o
   1   4  17        5.03        4.23      1.98 o
   2   4  17        0.15        1.61      2.85 o
   3   4  17        1.13        2.96      5.54 o
   4   4  17       13.86       13.07      4.16 o
   5   4  17       73.42       87.68     11.10 o
   6   4  17       15.58       16.77      7.84 o
   7   4  17        5.00        2.40      7.03 o
   8   4  17       37.43       27.52      9.26 o
   9   4  17       37.17       34.58     10.29 o
  10   4  17       88.95       69.85     12.57 o
  11   4  17        1.66        3.04      7.94 o
 -15   5  17       26.24       26.87      6.82 o
 -14   5  17       63.32       51.38      5.66 o
 -13   5  17        0.01       -1.78      6.45 o
 -12   5  17       25.70       25.61      4.32 o
 -11   5  17      190.62      176.99     23.24 o
 -10   5  17       62.89       58.42      5.41 o
  -9   5  17       44.00       44.90      4.87 o
  -8   5  17      274.74      258.96     11.13 o
  -7   5  17      109.85      109.99      6.27 o
  -6   5  17      108.82      108.47      6.26 o
  -5   5  17      368.02      375.44     10.31 o
  -4   5  17        0.06        2.76      2.41 o
  -3   5  17       27.21       30.16      3.81 o
  -2   5  17       11.90        8.08      2.70 o
  -1   5  17        0.01        3.01      2.38 o
   0   5  17      114.38      117.22      4.59 o
   1   5  17      151.45      127.22      5.32 o
   2   5  17       70.89       68.96      7.03 o
   3   5  17      185.74      176.53      9.65 o
   4   5  17       82.76       66.60      7.71 o
   5   5  17      133.35      133.89     13.47 o
   6   5  17       79.04       51.60     10.32 o
   7   5  17        7.75        7.92      7.67 o
   8   5  17        0.91        5.40      7.14 o
   9   5  17       57.92       64.50     12.42 o
  10   5  17        2.63        6.42      8.66 o
  11   5  17       36.86       20.44      9.81 o
 -14   6  17      134.02      157.20      8.62 o
 -13   6  17       31.20       33.90      4.87 o
 -12   6  17       99.31      119.38      8.37 o
 -11   6  17       12.58       10.07      3.18 o
 -10   6  17       25.75       24.17      5.02 o
  -9   6  17       23.95       27.34      4.26 o
  -8   6  17      485.75      476.20     15.73 o
  -7   6  17       28.22       26.56      3.95 o
  -6   6  17       41.32       45.50      6.83 o
  -5   6  17        0.05        2.27      2.61 o
  -4   6  17       45.59       39.50      4.29 o
  -3   6  17      252.86      250.84      8.37 o
  -2   6  17        5.17        9.09      2.80 o
  -1   6  17        0.49        0.89      2.79 o
   0   6  17      134.01      134.45      5.55 o
   1   6  17      257.90      240.38     10.04 o
   2   6  17       21.11       22.26      7.72 o
   3   6  17        8.06        8.09      3.96 o
   4   6  17       36.67       36.18      9.01 o
   5   6  17      206.89      216.50     16.93 o
   6   6  17       91.20       81.76     12.40 o
   7   6  17        0.18        5.50      7.49 o
   8   6  17       95.40       88.20     13.21 o
   9   6  17       55.34       42.47     10.50 o
  10   6  17        4.55       -4.13      6.84 o
 -13   7  17       76.02       93.03      7.27 o
 -12   7  17        2.49        5.57      3.26 o
 -11   7  17        4.09        8.35      3.14 o
 -10   7  17      333.18      344.06     11.24 o
  -9   7  17        0.04       -0.34      2.74 o
  -8   7  17        4.86        2.16      2.44 o
  -7   7  17        2.16        0.54      3.71 o
  -6   7  17        1.90       -0.74      2.73 o
  -5   7  17       67.57       67.97      4.79 o
  -4   7  17      316.51      321.03      9.95 o
  -3   7  17        6.92        6.63      2.84 o
  -2   7  17       11.67       15.29      3.41 o
  -1   7  17      723.77      746.10     18.64 o
   0   7  17      266.10      255.33      8.89 o
   1   7  17       79.59       89.85     10.16 o
   2   7  17      146.47      163.46     20.24 o
   3   7  17       10.44        7.79      7.49 o
   4   7  17       73.55       87.65     12.58 o
   5   7  17      190.75      195.52     16.67 o
   6   7  17       12.65        3.57      6.65 o
   7   7  17       95.38       89.67     13.90 o
   8   7  17       55.30       53.80     11.92 o
   9   7  17        9.97        4.79      8.18 o
 -12   8  17       19.11       23.60      4.41 o
 -11   8  17      169.92      177.57     22.65 o
 -10   8  17        6.65        7.53      3.49 o
  -9   8  17       66.22       82.61      6.91 o
  -8   8  17        2.82        2.77      3.05 o
  -7   8  17      120.04      120.01      7.78 o
  -6   8  17      164.29      161.17     11.22 o
  -5   8  17       12.55        7.88      3.21 o
  -4   8  17      142.93      141.04      7.09 o
  -3   8  17       53.58       56.99      6.50 o
  -2   8  17        0.04       -0.64      5.90 o
  -1   8  17       56.10       47.84      4.97 o
   0   8  17      126.27      139.90      7.08 o
   1   8  17       55.86       61.64      8.39 o
   2   8  17      177.85      157.63     15.22 o
   3   8  17       64.99       59.93     11.69 o
   4   8  17       18.74       17.21      8.23 o
   5   8  17       89.20       66.50     12.28 o
   6   8  17       42.57       44.95     11.06 o
   7   8  17       37.48       45.93     11.39 o
   8   8  17        0.30       -6.83      6.83 o
 -11   9  17        2.57        1.74      2.95 o
 -10   9  17        5.52        7.66      4.77 o
  -9   9  17       84.57       87.49      7.20 o
  -8   9  17       45.04       45.40      6.76 o
  -7   9  17       71.86       77.73      8.17 o
  -6   9  17        1.05       -0.61      3.46 o
  -5   9  17       63.46       78.45      8.00 o
  -4   9  17       57.08       56.27      6.95 o
  -3   9  17       10.38       12.37      4.51 o
  -2   9  17      171.50      174.44     14.09 o
  -1   9  17       51.12       54.07      5.56 o
   0   9  17       15.85       16.54      4.04 o
   1   9  17      302.85      314.92     15.25 o
   2   9  17        0.50       -3.51      6.17 o
   3   9  17       35.87       40.31     10.65 o
   4   9  17        2.89        1.93      7.25 o
   5   9  17       25.38       41.47     11.07 o
   6   9  17        1.59        1.78      7.69 o
   7   9  17        0.14       10.34      8.64 o
  -9  10  17       47.70       62.67      7.91 o
  -8  10  17       75.09       85.37      8.97 o
  -7  10  17       47.61       37.05     10.19 o
  -6  10  17       34.67       50.72     15.67 o
  -5  10  17       21.87       14.93      5.19 o
  -4  10  17       49.78       65.03     12.00 o
  -3  10  17       56.01       65.31      7.58 o
  -2  10  17      139.86      157.00      8.08 o
  -1  10  17       44.58       48.47      5.54 o
   0  10  17       27.78       23.66      4.46 o
   1  10  17        0.80       -3.39      3.63 o
   2  10  17       70.41       66.01     11.99 o
   3  10  17       38.67       48.34     11.15 o
   4  10  17       22.35       14.17      8.91 o
   5  10  17       85.87       79.37     13.49 o
  -6  11  17        0.01        5.33      4.21 o
  -5  11  17      114.12      122.08     11.99 o
  -4  11  17       41.70       35.65      6.57 o
  -3  11  17      263.47      284.01     16.40 o
  -2  11  17       58.02       49.41      5.89 o
  -1  11  17      146.93      150.40      8.24 o
   0  11  17       38.73       38.35      5.34 o
   1  11  17       44.75       34.27      6.41 o
   2  11  17      138.17      141.13     17.09 o
 -15   0  18      284.07      325.51     19.73 o
 -14   0  18        1.25        0.35      5.87 o
 -13   0  18        0.14       -3.89      3.89 o
 -12   0  18       30.64       44.22      8.74 o
 -11   0  18      246.62      231.41     15.17 o
 -10   0  18      607.93      521.55     22.75 o
  -9   0  18       74.44       54.60      8.54 o
  -8   0  18      882.17      901.82     30.01 o
  -7   0  18       26.31        7.77      5.05 o
  -6   0  18      124.61      110.10     10.29 o
  -5   0  18      341.36      313.69     15.97 o
  -4   0  18      263.38      252.79     14.16 o
  -3   0  18      834.54      849.34     26.62 o
  -2   0  18      514.05      583.96     20.96 o
  -1   0  18        0.04        0.65      3.74 o
   0   0  18     1571.20     1613.65     24.44 o
   1   0  18      352.27      382.67     20.49 o
   2   0  18     1088.16     1142.81     24.93 o
   3   0  18      507.13      493.94     15.56 o
   4   0  18       13.94        7.85      3.98 o
   5   0  18        0.85        2.87      3.45 o
   6   0  18       65.87       79.63     11.35 o
   7   0  18        8.14        6.96      7.12 o
   8   0  18       77.52       97.50     13.05 o
   9   0  18      417.47      427.85     21.82 o
  10   0  18       76.80       66.83     11.76 o
  11   0  18       10.56       13.65      8.40 o
 -15   1  18      133.18      142.35     21.48 o
 -14   1  18       23.79       28.79      5.92 o
 -13   1  18      540.71      566.28     17.63 o
 -12   1  18       91.58       88.36      8.09 o
 -11   1  18       32.90       25.77      5.10 o
 -10   1  18      191.45      182.77     13.12 o
  -9   1  18      273.34      109.61     10.16 o
  -8   1  18      219.55      198.72     16.33 o
  -7   1  18       45.52       43.08      5.54 o
  -6   1  18       44.39       38.45      5.05 o
  -5   1  18       50.26       71.22      6.50 o
  -4   1  18       88.29       93.13      7.14 o
  -3   1  18      114.76      111.59      6.89 o
  -2   1  18      279.93      305.32     11.80 o
  -1   1  18     1053.83     1075.32     17.75 o
   0   1  18       87.27       93.27      4.39 o
   1   1  18      115.43      123.81      6.62 o
   2   1  18        9.32        8.61      3.20 o
   3   1  18      150.66      151.20      7.37 o
   4   1  18       14.55       11.10      2.91 o
   5   1  18       25.44       41.05      6.60 o
   6   1  18      100.72      107.72      8.87 o
   7   1  18        0.38       -0.41      4.44 o
   8   1  18        4.79       -1.15      7.51 o
   9   1  18       20.90       16.81      5.88 o
  10   1  18      187.44      206.95     11.89 o
  11   1  18        7.99        3.76      5.28 o
 -15   2  18        3.98        4.06      4.39 o
 -14   2  18      141.91      158.60     14.70 o
 -13   2  18        0.09        3.26      3.82 o
 -12   2  18       82.80      107.43      8.80 o
 -11   2  18       33.06       39.89      5.95 o
 -10   2  18        3.60        6.00      3.78 o
  -9   2  18       81.27       33.74      6.77 o
  -8   2  18        0.19       -2.02      2.72 o
  -7   2  18        7.70        6.91      3.61 o
  -6   2  18        8.24        5.61      3.37 o
  -5   2  18       16.60       24.39      4.83 o
  -4   2  18       43.78       45.00      7.40 o
  -3   2  18      325.26      329.07     11.18 o
  -2   2  18       45.19       57.21      5.70 o
  -1   2  18        0.73        0.29      1.62 o
   0   2  18      427.29      438.21      7.42 o
   1   2  18       64.72       68.92      5.47 o
   2   2  18      106.45      101.88      8.12 o
   3   2  18      106.18       93.36      6.39 o
   4   2  18       46.10       49.64      6.75 o
   5   2  18       17.26       16.44      3.75 o
   6   2  18      176.96      171.11     10.13 o
   7   2  18       20.57       16.31      8.42 o
   8   2  18       95.89      103.07     13.73 o
   9   2  18        9.49       12.01      8.29 o
  10   2  18        1.62        0.98      7.25 o
  11   2  18       41.40       30.33      9.64 o
 -15   3  18        9.48       -3.57      7.19 o
 -14   3  18      317.07      318.19     10.99 o
 -13   3  18      128.18      151.10      8.13 o
 -12   3  18       38.10       29.29      4.41 o
 -11   3  18       74.05       69.05      7.44 o
 -10   3  18       14.94       10.66      6.11 o
  -9   3  18       63.79       64.78      9.53 o
  -8   3  18      398.21      413.66     13.97 o
  -7   3  18      122.47      102.34      8.08 o
  -6   3  18      142.03      115.43      8.43 o
  -5   3  18       63.81       59.86      4.92 o
  -4   3  18      106.68       95.60      6.62 o
  -3   3  18       11.49       14.53      2.80 o
  -2   3  18       14.37       16.06      3.00 o
  -1   3  18        0.01       -1.89      1.89 o
   0   3  18      516.25      549.94      9.31 o
   1   3  18      699.72      675.63     18.46 o
   2   3  18      195.38      198.67     13.26 o
   3   3  18        4.61        0.68      3.01 o
   4   3  18        0.86       -0.46      2.98 o
   5   3  18        1.56        1.26      6.51 o
   6   3  18      305.73      368.30     21.36 o
   7   3  18      366.29      390.89     22.09 o
   8   3  18        7.27       -0.99      6.76 o
   9   3  18       17.64       15.00      8.38 o
  10   3  18       16.49       24.14      9.59 o
  11   3  18       37.31       37.07     10.71 o
 -14   4  18        4.36        2.90      3.05 o
 -13   4  18      356.32      365.91     14.45 o
 -12   4  18      119.97      136.88      7.30 o
 -11   4  18      320.56      326.38     10.66 o
 -10   4  18      169.08      156.64      7.50 o
  -9   4  18       64.88       80.05     12.04 o
  -8   4  18      137.94      136.03      6.78 o
  -7   4  18      212.18      194.76      7.91 o
  -6   4  18      676.57      705.97     15.01 o
  -5   4  18        0.71        0.21      2.31 o
  -4   4  18       95.24       98.73     10.22 o
  -3   4  18      243.14      250.32     10.22 o
  -2   4  18      235.67      243.69      7.95 o
  -1   4  18       32.21       27.63      4.74 o
   0   4  18     1354.34     1358.39     16.72 o
   1   4  18      302.92      286.86     11.77 o
   2   4  18      154.93      148.81      8.98 o
   3   4  18       24.43       24.84      5.08 o
   4   4  18        0.01        1.42      4.18 o
   5   4  18       13.81        2.28      6.96 o
   6   4  18        0.38        1.86      6.52 o
   7   4  18       71.67       78.44     12.48 o
   8   4  18        5.28        4.96      8.16 o
   9   4  18       37.77       17.41      9.49 o
  10   4  18       15.01       20.05      8.91 o
  11   4  18        1.84       -0.97      7.16 o
 -14   5  18       32.94       30.86      4.85 o
 -13   5  18      553.56      532.30     14.35 o
 -12   5  18       87.04       89.66      6.89 o
 -11   5  18       29.85       33.85      5.83 o
 -10   5  18       35.96       24.28      4.16 o
  -9   5  18       30.43       34.82      5.56 o
  -8   5  18      204.51      217.34      9.02 o
  -7   5  18        0.48        0.18      2.80 o
  -6   5  18        0.00        2.62      2.58 o
  -5   5  18        8.79        8.74      2.88 o
  -4   5  18       26.63       25.70      3.70 o
  -3   5  18       27.49       29.06      3.84 o
  -2   5  18      300.33      297.30     10.15 o
  -1   5  18       73.07       87.26      5.39 o
   0   5  18      393.08      392.91      9.29 o
   1   5  18      126.92      114.80      8.39 o
   2   5  18        7.47        5.81      3.77 o
   3   5  18      119.94      120.40      8.70 o
   4   5  18       12.62       12.29      7.51 o
   5   5  18      189.16      186.40     15.64 o
   6   5  18       99.27       67.05     11.81 o
   7   5  18       11.09       12.00      8.47 o
   8   5  18       70.79       43.29     11.25 o
   9   5  18       35.96       31.63      9.71 o
  10   5  18        2.56       -6.37      6.37 o
 -13   6  18       38.60       46.38      5.49 o
 -12   6  18        3.89        9.78      3.49 o
 -11   6  18       16.85       24.37      4.19 o
 -10   6  18        0.58        2.47      2.83 o
  -9   6  18       49.48       48.71      6.25 o
  -8   6  18      100.03       91.25      6.69 o
  -7   6  18      270.90      294.09     10.02 o
  -6   6  18      150.05      167.78      7.50 o
  -5   6  18       47.20       55.71      5.20 o
  -4   6  18      135.63      146.36     11.26 o
  -3   6  18        2.55        2.15      4.06 o
  -2   6  18      205.51      218.34      8.05 o
  -1   6  18       33.09       38.79      4.23 o
   0   6  18      405.51      375.98      9.07 o
   1   6  18       54.17       59.48     10.31 o
   2   6  18      194.86      190.85     11.96 o
   3   6  18      177.96      173.84     15.82 o
   4   6  18       18.36        5.48      7.01 o
   5   6  18       67.11       74.51     12.55 o
   6   6  18       63.86       54.24     11.27 o
   7   6  18       31.82       40.55     10.54 o
   8   6  18       32.76       24.04      9.74 o
   9   6  18       19.38       28.68     10.06 o
 -12   7  18        6.39        8.77      3.45 o
 -11   7  18        3.82        4.24      3.23 o
 -10   7  18       40.27       43.75      5.54 o
  -9   7  18        4.02        3.72      2.60 o
  -8   7  18       79.23       59.25      5.74 o
  -7   7  18       20.05       17.33      3.86 o
  -6   7  18       21.90       24.64      4.17 o
  -5   7  18       10.44       12.48      3.44 o
  -4   7  18        1.73       -0.02      2.69 o
  -3   7  18       27.59       29.21      5.85 o
  -2   7  18       43.25       45.77      4.84 o
  -1   7  18      438.67      444.62     12.15 o
   0   7  18      388.37      384.66     11.13 o
   1   7  18        0.75        4.51      6.41 o
   2   7  18       36.89       36.28      9.95 o
   3   7  18       59.55       62.67     11.33 o
   4   7  18       39.68       39.12      9.82 o
   5   7  18       86.37       82.51     13.02 o
   6   7  18      253.81      253.85     18.93 o
   7   7  18      116.03      110.05     14.67 o
   8   7  18        8.39        9.24      8.32 o
 -11   8  18       23.21       24.31      4.43 o
 -10   8  18      135.49      152.86      8.10 o
  -9   8  18        0.15        1.65      2.40 o
  -8   8  18       70.73       59.01      5.72 o
  -7   8  18       18.83       17.93      4.09 o
  -6   8  18        2.84        0.57      2.90 o
  -5   8  18        1.12       -0.27      2.77 o
  -4   8  18        0.93        3.82      3.00 o
  -3   8  18       79.26       76.20      7.49 o
  -2   8  18      305.37      321.37     23.13 o
  -1   8  18      160.49      187.37      8.25 o
   0   8  18       43.15       48.28      6.29 o
   1   8  18       33.53       42.01      9.76 o
   2   8  18       35.74       27.39      8.74 o
   3   8  18        0.00        0.39      6.77 o
   4   8  18       56.88       54.58     11.27 o
   5   8  18        1.90       13.43      7.95 o
   6   8  18        0.05       -5.79      5.79 o
   7   8  18        4.13       -6.04      6.04 o
 -10   9  18       65.80       65.90      6.37 o
  -9   9  18       81.07       81.18      8.41 o
  -8   9  18       27.08       17.93      3.84 o
  -7   9  18      581.03      587.37     19.16 o
  -6   9  18        0.47       -1.31      3.55 o
  -5   9  18        3.32        9.80      4.38 o
  -4   9  18       64.41       71.07      7.82 o
  -3   9  18        5.71        9.68      4.71 o
  -2   9  18        0.09        2.40      2.89 o
  -1   9  18       78.12       71.39      6.19 o
   0   9  18       54.86       61.09      5.79 o
   1   9  18       42.06       41.40     10.22 o
   2   9  18      244.38      205.90     17.43 o
   3   9  18      308.95      302.25     20.80 o
   4   9  18       25.20       13.58      8.64 o
   5   9  18       18.13       -2.56      7.35 o
   6   9  18        0.36       -3.31      6.57 o
  -7  10  18       95.54       94.76     12.06 o
  -6  10  18        9.69       13.51      6.03 o
  -5  10  18      150.18      171.78     10.65 o
  -4  10  18       16.21       22.64      8.05 o
  -3  10  18       85.47       83.30      6.91 o
  -2  10  18      102.89      109.74      7.85 o
  -1  10  18       36.21       36.94      8.12 o
   0  10  18       69.47       68.58      6.34 o
   1  10  18        0.03        5.14      7.45 o
   2  10  18       95.63       94.28     13.90 o
   3  10  18       44.42       39.51     11.05 o
  -3  11  18       78.61       84.96      7.35 o
  -2  11  18        4.24        4.39      3.54 o
  -1  11  18        9.34        8.13      4.99 o
 -15   1  19       13.06       20.36      5.27 o
 -14   1  19       22.26       28.51      5.86 o
 -13   1  19      226.66      232.08     11.73 o
 -12   1  19       34.59       45.81      6.40 o
 -11   1  19      204.10      189.53     10.12 o
 -10   1  19       86.19       82.01      9.37 o
  -9   1  19        5.19        2.62      2.95 o
  -8   1  19       80.54       80.74      8.00 o
  -7   1  19      279.13      296.39     14.75 o
  -6   1  19      398.67      403.63     13.43 o
  -5   1  19       36.31       38.72      5.28 o
  -4   1  19       68.62       68.20      6.46 o
  -3   1  19        6.49        4.38      3.18 o
  -2   1  19        8.38       10.41      3.28 o
  -1   1  19      118.04      119.82      5.14 o
   0   1  19      124.90      142.57      5.77 o
   1   1  19      100.48      106.63      6.60 o
   2   1  19      176.94      201.94      8.39 o
   3   1  19      350.44      374.48     11.19 o
   4   1  19        7.24        8.46      4.62 o
   5   1  19      150.33      153.23      9.73 o
   6   1  19       71.63       77.55      8.05 o
   7   1  19       83.05       83.27     17.25 o
   8   1  19      140.57      142.23     10.28 o
   9   1  19        0.09       -8.82     12.67 o
  10   1  19        6.39       -0.35      5.17 o
 -14   2  19       37.53       25.61      5.59 o
 -13   2  19        9.56        6.51      4.71 o
 -12   2  19       91.27       86.19      9.41 o
 -11   2  19       29.61       34.50      5.89 o
 -10   2  19       28.82       29.15      5.48 o
  -9   2  19      185.63      122.54     10.49 o
  -8   2  19       33.20       33.97      7.95 o
  -7   2  19      136.25      131.38      8.05 o
  -6   2  19        0.49       -2.06      3.07 o
  -5   2  19       61.97       68.02      7.71 o
  -4   2  19      208.84      207.31      9.41 o
  -3   2  19        2.05        3.20      4.02 o
  -2   2  19      471.55      493.04     13.92 o
  -1   2  19       12.06       13.37      2.49 o
   0   2  19        2.05        0.87      1.81 o
   1   2  19       75.17       86.02      7.77 o
   2   2  19      226.52      229.07     13.69 o
   3   2  19       39.10       24.96      5.19 o
   4   2  19       66.34       56.34     10.72 o
   5   2  19      353.00      384.56     21.61 o
   6   2  19      126.07      151.19     15.03 o
   7   2  19       16.41       16.03      8.43 o
   8   2  19        2.21        7.69      7.28 o
   9   2  19       15.63       16.83      8.82 o
  10   2  19        1.25        4.34      8.33 o
 -14   3  19        6.72        7.22      3.49 o
 -13   3  19        0.12        0.73      2.91 o
 -12   3  19       11.70        1.90      3.64 o
 -11   3  19       86.09       79.13      6.46 o
 -10   3  19      284.26      283.03     14.29 o
  -9   3  19      128.83      130.15     13.76 o
  -8   3  19       25.08       28.04      5.17 o
  -7   3  19       46.80       41.79      5.39 o
  -6   3  19      191.94      204.63      7.93 o
  -5   3  19       59.54       53.88      4.84 o
  -4   3  19        8.19        8.13      2.71 o
  -3   3  19       60.92       64.80      5.02 o
  -2   3  19       53.68       51.47      4.40 o
  -1   3  19       38.39       44.12      4.19 o
   0   3  19      382.05      412.09      9.16 o
   1   3  19       36.13       37.32      5.60 o
   2   3  19      156.83      162.23      9.60 o
   3   3  19       32.27       42.32      6.21 o
   4   3  19       12.07       11.97      7.56 o
   5   3  19        2.34       12.44      8.14 o
   6   3  19       11.04        9.69      7.86 o
   7   3  19        6.86       -2.40      6.67 o
   8   3  19      197.40      207.55     17.79 o
   9   3  19       15.49       17.65      8.63 o
  10   3  19       23.74       24.99      9.23 o
 -14   4  19        0.16        1.33      2.93 o
 -13   4  19       64.64       70.29      6.41 o
 -12   4  19        5.38        4.17      2.43 o
 -11   4  19      261.73      279.69     10.16 o
 -10   4  19       32.63       30.80      4.40 o
  -9   4  19        0.09        2.44      1.63 o
  -8   4  19       76.52       74.21      5.93 o
  -7   4  19       21.17       23.81      3.93 o
  -6   4  19       33.42       29.93      3.99 o
  -5   4  19       11.69       12.22      3.26 o
  -4   4  19      124.43      136.16      6.54 o
  -3   4  19        0.76        2.69      3.19 o
  -2   4  19      117.98      120.89      5.95 o
  -1   4  19        9.00        5.90      3.69 o
   0   4  19       78.65       95.87      5.77 o
   1   4  19      102.42       87.94      7.91 o
   2   4  19       33.25       36.23      5.78 o
   3   4  19       13.64        8.55      7.69 o
   4   4  19        0.84       -0.91      6.12 o
   5   4  19        0.81        1.28      6.94 o
   6   4  19        1.07       -6.36      6.36 o
   7   4  19       13.40       20.65      8.76 o
   8   4  19       10.27       15.02      8.69 o
   9   4  19       58.41       56.96     12.48 o
  10   4  19        8.27       16.50      9.48 o
 -13   5  19        4.36        2.51      3.24 o
 -12   5  19       66.13       81.61      8.35 o
 -11   5  19       78.07       80.08      6.67 o
 -10   5  19       18.24       19.30      5.18 o
  -9   5  19        1.05       -0.87      1.38 o
  -8   5  19       19.26       14.50      3.65 o
  -7   5  19       80.60       92.20      6.66 o
  -6   5  19       79.26       82.01      6.12 o
  -5   5  19        5.41        8.45      3.09 o
  -4   5  19       70.10       68.19      5.45 o
  -3   5  19       44.04       40.15      5.68 o
  -2   5  19       30.36       33.97      4.17 o
  -1   5  19       13.00       11.61      3.61 o
   0   5  19       17.10       17.86      3.97 o
   1   5  19       27.44       30.15      8.71 o
   2   5  19       53.13       54.83     12.94 o
   3   5  19      158.81      148.83     14.42 o
   4   5  19       54.77       43.92     10.18 o
   5   5  19       36.18        8.62      8.42 o
   6   5  19       30.26       27.96      9.35 o
   7   5  19      163.47      167.68     15.80 o
   8   5  19       16.57       13.68      8.71 o
   9   5  19       25.48       21.86      9.85 o
 -12   6  19       60.11       50.96     11.09 o
 -11   6  19       34.10       41.59      5.29 o
 -10   6  19        0.31       -0.06      2.76 o
  -9   6  19      247.23      244.70     12.02 o
  -8   6  19      123.86      129.64      7.31 o
  -7   6  19      148.54      155.11      7.51 o
  -6   6  19       21.38       20.43      3.99 o
  -5   6  19       65.91       76.23      6.08 o
  -4   6  19        8.11        6.94      3.08 o
  -3   6  19       82.49       84.92      6.15 o
  -2   6  19       60.06       60.82      5.14 o
  -1   6  19       24.33       18.25      3.22 o
   0   6  19       52.49       47.49      4.87 o
   1   6  19      202.39      196.09     16.88 o
   2   6  19       33.55       36.80     10.25 o
   3   6  19       65.18       61.84     11.48 o
   4   6  19       12.07        3.25      7.26 o
   5   6  19       57.55       61.80     11.78 o
   6   6  19        6.84        0.58      7.46 o
   7   6  19        0.28       -2.85      6.64 o
   8   6  19        0.38       -3.81      7.05 o
 -11   7  19       98.29      107.28      8.01 o
 -10   7  19       55.19       51.29      5.73 o
  -9   7  19        4.78        4.77      2.60 o
  -8   7  19       95.00       99.40      7.49 o
  -7   7  19        2.07        2.77      2.97 o
  -6   7  19        0.03        0.30      3.19 o
  -5   7  19      168.86      156.04      7.54 o
  -4   7  19       11.11       14.48      3.55 o
  -3   7  19        1.52       -0.28      2.63 o
  -2   7  19       48.47       63.90      5.52 o
  -1   7  19        3.17        3.66      3.22 o
   0   7  19       50.14       46.47      6.17 o
   1   7  19       55.78       65.39     11.42 o
   2   7  19       20.73       25.84      9.02 o
   3   7  19      273.05      300.60     20.58 o
   4   7  19      125.68      148.49     16.82 o
   5   7  19       66.34       44.48     10.90 o
   6   7  19       15.49       10.16      8.66 o
   7   7  19       58.62       49.28     11.60 o
 -10   8  19       15.67       20.87      4.33 o
  -9   8  19       19.33        9.47      3.42 o
  -8   8  19        7.62       11.92      3.98 o
  -7   8  19       19.10       19.60      4.37 o
  -6   8  19        0.02       -2.76      2.76 o
  -5   8  19        0.37        0.98      2.97 o
  -4   8  19       57.08       62.35      5.85 o
  -3   8  19        2.17        6.95      3.88 o
  -2   8  19       70.66       78.79      6.47 o
  -1   8  19        4.16        4.37      3.13 o
   0   8  19      141.73      137.95      9.53 o
   1   8  19      168.31      149.81     16.81 o
   2   8  19        7.61        1.82      6.97 o
   3   8  19       99.08       82.12     13.73 o
   4   8  19        5.13        8.46      7.82 o
   5   8  19        5.37       -4.39      6.46 o
   6   8  19       26.94       37.48     10.44 o
  -8   9  19        4.96       11.98      4.95 o
  -7   9  19       15.31       11.68      4.83 o
  -6   9  19       11.37       15.17      5.06 o
  -5   9  19        5.79        3.42      4.08 o
  -4   9  19       13.94       23.30      5.18 o
  -3   9  19        9.20        9.98      4.39 o
  -2   9  19      165.58      194.22      8.91 o
  -1   9  19      134.85      140.04     12.96 o
   0   9  19       99.10       87.96      8.57 o
   1   9  19       14.93       11.05      8.19 o
   2   9  19       29.47       15.26      8.82 o
   3   9  19       62.75       61.72     12.26 o
   4   9  19        5.29        3.03      7.51 o
  -5  10  19      242.90      258.98     12.93 o
  -4  10  19       41.01       48.82     18.33 o
  -3  10  19       37.07       35.53      5.14 o
  -2  10  19       42.61       42.14      6.48 o
  -1  10  19      136.52      142.40      7.95 o
   0  10  19      117.53      117.31     23.37 o
   1  10  19       94.87       88.38     13.77 o
 -14   0  20      501.05      515.63     25.02 o
 -13   0  20       57.42       81.29     11.83 o
 -12   0  20       18.29       21.81      7.46 o
 -11   0  20        3.55        2.24      5.20 o
 -10   0  20       66.67       39.46      8.08 o
  -9   0  20      865.83      805.63     29.60 o
  -8   0  20      283.40      305.77     17.60 o
  -7   0  20      926.57      931.60     31.34 o
  -6   0  20        0.16       -4.21      4.35 o
  -5   0  20        4.32        2.95      4.33 o
  -4   0  20       50.59       56.63      8.38 o
  -3   0  20      700.55      628.93     23.28 o
  -2   0  20        3.11        8.33      5.03 o
  -1   0  20      375.86      360.05     12.52 o
   0   0  20       13.56       22.38      7.41 o
   1   0  20      245.63      246.58     16.42 o
   2   0  20       39.47       43.09      9.13 o
   3   0  20      254.04      283.35     17.83 o
   4   0  20       81.66       76.56     11.54 o
   5   0  20       10.47        8.55      7.07 o
   6   0  20        7.53        0.98      6.82 o
   7   0  20       43.25       40.99      9.87 o
   8   0  20       15.12       -1.65      6.91 o
   9   0  20       78.62       73.14     12.34 o
 -14   1  20        0.65        5.01      4.25 o
 -13   1  20       44.21       50.09      8.02 o
 -12   1  20       58.81       62.96      7.49 o
 -11   1  20        1.83        5.89      3.97 o
 -10   1  20      435.07      362.68     19.39 o
  -9   1  20       29.74       36.34      5.95 o
  -8   1  20      182.63      183.83      9.95 o
  -7   1  20      156.63      176.22      9.45 o
  -6   1  20        0.03       -0.63      4.45 o
  -5   1  20      125.03      125.91     11.65 o
  -4   1  20      346.08      383.69     12.88 o
  -3   1  20       73.85       85.59      7.24 o
  -2   1  20      265.88      290.26     10.72 o
  -1   1  20       23.53       17.64      3.08 o
   0   1  20      540.59      561.26     13.78 o
   1   1  20      141.23      156.28      7.64 o
   2   1  20       61.54       71.60      6.15 o
   3   1  20       12.12       13.53      4.79 o
   4   1  20      105.66      122.28      9.72 o
   5   1  20       99.06       99.85      9.18 o
   6   1  20      132.45      150.46     12.20 o
   7   1  20       18.83       11.92      5.59 o
   8   1  20       29.69       16.56      8.80 o
   9   1  20       39.90       27.54      9.54 o
 -14   2  20        0.39        5.01      4.13 o
 -13   2  20       40.28       48.59      9.32 o
 -12   2  20       20.15       27.34      5.62 o
 -11   2  20       96.18      109.51     11.87 o
 -10   2  20       70.40       49.87     21.17 o
  -9   2  20       25.89       26.36      5.27 o
  -8   2  20       24.09       14.68      4.51 o
  -7   2  20       11.70       12.91      4.10 o
  -6   2  20       16.26       19.91      4.48 o
  -5   2  20       82.22       86.19      7.52 o
  -4   2  20        0.00       -0.80      3.18 o
  -3   2  20        0.98       -2.72      2.72 o
  -2   2  20       62.50       64.99      4.89 o
  -1   2  20        3.35        6.10      2.28 o
   0   2  20      177.79      172.70     14.72 o
   1   2  20        0.55       -0.76      2.95 o
   2   2  20       59.32       85.95     11.32 o
   3   2  20      134.46      157.89     14.33 o
   4   2  20       77.70       95.19     13.02 o
   5   2  20      103.18      102.46     13.50 o
   6   2  20        0.18       -1.52      7.07 o
   7   2  20       38.46       47.59     11.17 o
   8   2  20      118.14      119.65     15.31 o
   9   2  20       81.74       97.50     13.86 o
 -13   3  20       18.34       21.39      4.17 o
 -12   3  20       97.15       93.65      7.04 o
 -11   3  20        1.97        4.48      3.13 o
 -10   3  20       58.85       66.98      7.20 o
  -9   3  20      114.31      114.60      7.03 o
  -8   3  20       27.26       26.23      3.97 o
  -7   3  20      104.14      115.12      6.94 o
  -6   3  20        9.27        7.36      3.49 o
  -5   3  20      202.50      204.58      7.88 o
  -4   3  20      174.33      180.40      7.32 o
  -3   3  20      237.88      234.70      8.24 o
  -2   3  20        3.03        7.50      3.75 o
  -1   3  20        4.17        3.38      2.18 o
   0   3  20        2.46        9.67      6.43 o
   1   3  20        3.94        5.62      3.76 o
   2   3  20      292.10      302.66     12.93 o
   3   3  20       11.32       14.07      8.19 o
   4   3  20        0.06       -3.57      6.59 o
   5   3  20       15.73       16.66      8.13 o
   6   3  20       21.75       19.45      8.65 o
   7   3  20       10.73        4.22      7.49 o
   8   3  20        0.02        8.62      8.62 o
   9   3  20      121.44      156.77     17.79 o
 -13   4  20       56.58       57.63      5.89 o
 -12   4  20       34.73       35.31      6.63 o
 -11   4  20      441.31      453.87     13.21 o
 -10   4  20       13.21        7.98      2.95 o
  -9   4  20        1.16        5.84      3.11 o
  -8   4  20        0.40        2.88      2.95 o
  -7   4  20        7.15       14.58      3.47 o
  -6   4  20        0.08       -1.99      2.74 o
  -5   4  20       57.24       70.35      5.64 o
  -4   4  20        2.86        5.85      2.69 o
  -3   4  20       56.25       46.14      4.54 o
  -2   4  20      384.94      411.09     10.79 o
  -1   4  20      246.74      261.64      7.75 o
   0   4  20      275.90      264.48     18.08 o
   1   4  20      175.33      166.59     15.76 o
   2   4  20      330.03      307.59     20.12 o
   3   4  20       48.44       62.36     11.57 o
   4   4  20       53.34       47.52     11.01 o
   5   4  20       66.06       42.98     10.37 o
   6   4  20      126.05      135.31     16.16 o
   7   4  20       23.36       31.82      9.97 o
   8   4  20      149.41      184.96     16.88 o
 -12   5  20       29.12       20.36      4.23 o
 -11   5  20       63.61       70.89      6.54 o
 -10   5  20       19.08        5.15      3.64 o
  -9   5  20      175.04      187.87      8.37 o
  -8   5  20       44.99       48.28      5.23 o
  -7   5  20        6.23        1.38      3.76 o
  -6   5  20      373.23      378.77     12.61 o
  -5   5  20       14.19       11.03      3.25 o
  -4   5  20       59.49       75.53      5.91 o
  -3   5  20      181.57      194.55      7.92 o
  -2   5  20        0.07       -0.57      2.47 o
  -1   5  20       31.83       30.46      3.69 o
   0   5  20      600.08      611.62     28.05 o
   1   5  20       10.99       14.33      8.09 o
   2   5  20       51.58       71.64     12.38 o
   3   5  20      348.19      342.46     21.13 o
   4   5  20        2.47       -6.25      6.25 o
   5   5  20       22.71        8.38      8.18 o
   6   5  20       29.57       32.68     10.02 o
   7   5  20        0.74       -4.20      6.66 o
   8   5  20        4.74        3.80      7.84 o
 -11   6  20      287.44      279.79     10.72 o
 -10   6  20       16.50       11.26      5.26 o
  -9   6  20      111.61      115.39      7.81 o
  -8   6  20        5.78       10.36      3.39 o
  -7   6  20        0.03        4.43      2.99 o
  -6   6  20       53.01       51.61      5.40 o
  -5   6  20       16.15       28.91      6.78 o
  -4   6  20        0.02       -2.31      2.31 o
  -3   6  20       64.26       60.95      5.38 o
  -2   6  20        1.91        1.38      2.73 o
  -1   6  20        1.04       -0.24      2.46 o
   0   6  20        4.72        4.58      7.29 o
   1   6  20        7.65       12.96      7.52 o
   2   6  20       13.68       15.25      8.50 o
   3   6  20       14.96       11.12      7.64 o
   4   6  20        0.01        6.00      7.29 o
   5   6  20       54.47       30.99      9.85 o
   6   6  20        3.83       -0.20      7.22 o
   7   6  20       35.93       47.49     11.30 o
 -10   7  20       51.46       46.62      6.60 o
  -9   7  20        6.70        8.23      3.56 o
  -8   7  20       78.20       87.61      6.93 o
  -7   7  20        3.65        0.75      3.12 o
  -6   7  20       79.78       85.33      6.78 o
  -5   7  20      241.18      267.14      9.81 o
  -4   7  20      240.82      260.28      9.68 o
  -3   7  20       51.71       71.20      5.99 o
  -2   7  20        0.92        0.24      3.15 o
  -1   7  20       78.87       83.72      6.52 o
   0   7  20       19.83        4.92      7.42 o
   1   7  20       27.05       16.77      8.68 o
   2   7  20       87.73       80.65     12.97 o
   3   7  20      190.82      192.41     16.83 o
   4   7  20       80.42       74.94     12.67 o
   5   7  20       26.98       22.32      9.29 o
   6   7  20        7.49       -1.85      6.95 o
  -9   8  20      215.91      205.26      9.37 o
  -8   8  20      156.47      176.04      9.42 o
  -7   8  20       61.09       64.96      9.31 o
  -6   8  20        4.33        9.64      3.58 o
  -5   8  20       91.20      112.24      7.64 o
  -4   8  20        9.93        8.74      3.68 o
  -3   8  20      512.90      481.05     16.28 o
  -2   8  20      145.08      153.52      8.02 o
  -1   8  20       10.94       10.91      5.10 o
   0   8  20        2.24        5.65      6.90 o
   1   8  20        0.30        7.99      7.73 o
   2   8  20        1.02       -3.83      6.47 o
   3   8  20        9.28        3.63      7.57 o
   4   8  20       18.21       10.14      8.52 o
  -6   9  20       42.65       69.89      8.13 o
  -5   9  20       94.54       95.74      9.15 o
  -4   9  20       81.04       92.37      8.80 o
  -3   9  20      126.97      131.80      8.25 o
  -2   9  20        4.11        7.50      3.58 o
  -1   9  20       98.48      103.26      9.38 o
   0   9  20        0.43       11.48      7.97 o
   1   9  20      185.54      220.72     18.67 o
   2   9  20        0.05       -5.91      6.59 o
 -13   1  21       82.94       84.76     19.27 o
 -12   1  21        5.31        1.07      9.88 o
 -11   1  21        0.23       -1.86      3.76 o
 -10   1  21        6.59        6.76      3.61 o
  -9   1  21       55.35       53.94      7.33 o
  -8   1  21       17.95       18.40      6.16 o
  -7   1  21      138.59      163.53     15.53 o
  -6   1  21       57.55       60.94      6.85 o
  -5   1  21      275.83      288.18     21.52 o
  -4   1  21        7.97       10.47      3.83 o
  -3   1  21       31.88       38.11     15.11 o
  -2   1  21       89.88       95.24      6.33 o
  -1   1  21       81.16      109.15      9.20 o
   0   1  21       35.78       32.25      5.89 o
   1   1  21       87.59       83.00      6.99 o
   2   1  21       30.80       36.50     14.17 o
   3   1  21      322.21      353.22     15.51 o
   4   1  21      259.42      287.84     14.59 o
   5   1  21        0.58        0.05      6.73 o
   6   1  21        0.70       -6.05      6.05 o
   7   1  21       58.27       57.94     12.10 o
   8   1  21       29.21       30.81     10.29 o
 -13   2  21       82.22       72.37      9.17 o
 -12   2  21      184.37      182.39     10.71 o
 -11   2  21      601.60      600.02     21.64 o
 -10   2  21       44.42       36.70     16.43 o
  -9   2  21       34.04       38.59      6.11 o
  -8   2  21      638.87      618.52     18.31 o
  -7   2  21      126.15      135.34      8.62 o
  -6   2  21       60.36       58.14      6.71 o
  -5   2  21      367.92      382.78     13.51 o
  -4   2  21      175.03      169.22     18.11 o
  -3   2  21       12.14       20.25      3.35 o
  -2   2  21       67.55       77.93      5.49 o
  -1   2  21        0.78        0.62      2.97 o
   0   2  21       48.21       46.47      9.89 o
   1   2  21       34.17       33.99      9.10 o
   2   2  21       95.02       95.52     12.67 o
   3   2  21        0.33       -4.86      5.77 o
   4   2  21       38.03       44.55     10.31 o
   5   2  21      129.59      149.80     16.43 o
   6   2  21       37.02       34.44      9.77 o
   7   2  21        6.47       -2.43      7.54 o
   8   2  21        0.83       -5.33      7.54 o
 -12   3  21       27.58       31.85      4.91 o
 -11   3  21      243.85      252.42     10.03 o
 -10   3  21       34.58       27.36      5.55 o
  -9   3  21      368.96      389.23     12.01 o
  -8   3  21      183.38      196.15      8.45 o
  -7   3  21       91.36      108.80     10.21 o
  -6   3  21       48.04       55.05      5.27 o
  -5   3  21       41.92       46.54      4.78 o
  -4   3  21        5.17        3.84      2.64 o
  -3   3  21       13.53        9.51      2.96 o
  -2   3  21        0.28        2.69      2.49 o
  -1   3  21      131.37      140.52     11.01 o
   0   3  21        3.83       -1.94      5.71 o
   1   3  21       56.05       62.52     11.59 o
   2   3  21        0.08        0.82      6.12 o
   3   3  21       13.34       11.71      8.37 o
   4   3  21       38.05       30.46      9.76 o
   5   3  21        2.67       -6.51      6.51 o
   6   3  21      124.78      113.07     14.65 o
   7   3  21      271.16      318.96     21.86 o
   8   3  21       39.83       39.48     11.23 o
 -12   4  21        7.72        6.87      3.44 o
 -11   4  21       39.71       39.17      6.34 o
 -10   4  21       19.99       10.79      5.52 o
  -9   4  21       34.53       31.65      4.78 o
  -8   4  21      270.86      289.12     10.19 o
  -7   4  21        3.94        2.16      2.84 o
  -6   4  21        1.10        2.42      2.80 o
  -5   4  21        4.44        0.19      2.69 o
  -4   4  21       24.80       27.78      4.02 o
  -3   4  21        2.24        8.27      2.86 o
  -2   4  21       69.76       91.16      6.11 o
  -1   4  21        7.16        4.73      2.91 o
   0   4  21        9.30        7.48      7.26 o
   1   4  21      110.68       99.12     13.84 o
   2   4  21       14.49       15.29      8.41 o
   3   4  21        1.07        1.30      6.99 o
   4   4  21       85.16       99.91     14.32 o
   5   4  21        1.70       12.54      8.58 o
   6   4  21       49.27       46.77     11.04 o
   7   4  21        0.27       -2.87      6.96 o
 -11   5  21      345.34      380.29     18.19 o
 -10   5  21      116.50      114.07      9.68 o
  -9   5  21       63.23       77.09      6.65 o
  -8   5  21        2.38        3.76      3.07 o
  -7   5  21       65.71       55.27      6.74 o
  -6   5  21       20.23       18.80      3.89 o
  -5   5  21      226.47      250.65     14.48 o
  -4   5  21      153.53      147.14      7.46 o
  -3   5  21       43.83       52.33      5.07 o
  -2   5  21       67.79       80.06      6.00 o
  -1   5  21      191.49      205.73      8.42 o
   0   5  21      140.80      157.57     15.31 o
   1   5  21       54.29       49.25     10.99 o
   2   5  21       73.67       73.05     12.81 o
   3   5  21       32.03       23.48      9.20 o
   4   5  21       54.97       48.17     10.70 o
   5   5  21       30.91       19.86      9.16 o
   6   5  21        2.75       -0.07      7.96 o
 -10   6  21       45.07       37.61      6.26 o
  -9   6  21        9.41        7.09      3.45 o
  -8   6  21       80.92       92.49      7.10 o
  -7   6  21       13.08       16.75      3.89 o
  -6   6  21        0.01       -1.43      2.80 o
  -5   6  21        6.02        0.90      3.02 o
  -4   6  21        0.03       -1.63      2.61 o
  -3   6  21       85.90       87.23      6.39 o
  -2   6  21       11.47       13.97      3.08 o
  -1   6  21       17.76       30.84      4.70 o
   0   6  21        1.25       12.17      7.61 o
   1   6  21      125.67      120.57     15.52 o
   2   6  21        1.49       -0.60      6.28 o
   3   6  21        0.02       -3.86      6.49 o
   4   6  21        6.52        4.88      7.84 o
   5   6  21      250.85      274.79     20.75 o
  -9   7  21        0.45       -0.63      3.47 o
  -8   7  21       60.35       62.65      7.23 o
  -7   7  21        2.98        2.71      3.20 o
  -6   7  21      120.03      126.99      8.19 o
  -5   7  21       50.60       53.95      6.31 o
  -4   7  21       55.18       76.30      6.45 o
  -3   7  21        0.09        2.26      2.99 o
  -2   7  21       99.44      105.14      8.72 o
  -1   7  21       12.94       14.24      6.29 o
   0   7  21       16.29       15.56      8.34 o
   1   7  21        0.02        3.78      7.75 o
   2   7  21      172.15      173.33     17.27 o
   3   7  21       17.17       23.54      9.27 o
   4   7  21       47.84       56.80     12.12 o
  -7   8  21       40.66       47.10      6.87 o
  -6   8  21       44.64       44.15      5.56 o
  -5   8  21       20.91       16.00      4.11 o
  -4   8  21       56.70       73.28      7.83 o
  -3   8  21        3.99       16.50      3.93 o
  -2   8  21       24.83       22.05      4.39 o
  -1   8  21        2.11       -2.73      3.43 o
   0   8  21       84.03       90.94     14.48 o
   1   8  21       51.15       62.38     12.01 o
   2   8  21      121.18      128.13     16.61 o
 -12   0  22      105.27       97.82     12.90 o
 -11   0  22      296.81      185.62     14.76 o
 -10   0  22      331.99      353.09     20.51 o
  -9   0  22       54.80       63.57     10.77 o
  -8   0  22      221.85      229.23     15.87 o
  -7   0  22      259.46      242.07     15.93 o
  -6   0  22      155.45      162.16     13.53 o
  -5   0  22      191.31      174.31     13.77 o
  -4   0  22       81.88       73.29     10.18 o
  -3   0  22      243.96      256.58     15.38 o
  -2   0  22       77.96       87.66      7.97 o
  -1   0  22      448.01      486.82     23.66 o
   0   0  22        0.43       -0.41      6.32 o
   1   0  22       19.88       24.33      8.17 o
   2   0  22      215.20      262.58     18.13 o
   3   0  22      313.55      307.67     19.41 o
   4   0  22      122.41      137.24     15.51 o
   5   0  22        1.06       -2.72      6.80 o
   6   0  22       80.79       76.90     12.58 o
   7   0  22        0.76       -7.05      7.05 o
 -12   1  22       23.50       17.61      5.14 o
 -11   1  22        0.02        2.06      2.88 o
 -10   1  22       30.78       34.10      8.75 o
  -9   1  22      190.99      186.73     10.60 o
  -8   1  22        7.12       14.77      4.66 o
  -7   1  22       31.30       27.96      5.44 o
  -6   1  22      105.51      114.00     16.31 o
  -5   1  22      185.15      198.50     11.80 o
  -4   1  22       20.08       23.03      4.77 o
  -3   1  22       61.63       69.46      8.56 o
  -2   1  22        5.78        1.66      2.60 o
  -1   1  22       39.10       38.54      6.48 o
   0   1  22        1.85        0.04      5.59 o
   1   1  22      103.47      111.42     13.87 o
   2   1  22       67.30       78.09     12.66 o
   3   1  22      263.41      285.43     19.50 o
   4   1  22       42.25       49.31     11.17 o
   5   1  22       36.01       36.60      9.68 o
   6   1  22        7.41        6.20      8.38 o
   7   1  22       18.33       22.63      9.52 o
 -12   2  22      149.56      159.91     13.84 o
 -11   2  22       25.08       16.00      4.12 o
 -10   2  22       52.31       53.79      7.15 o
  -9   2  22       44.81       49.77      6.67 o
  -8   2  22        1.72        4.00      3.97 o
  -7   2  22       10.06       14.31      5.87 o
  -6   2  22       77.93       80.61      7.76 o
  -5   2  22       31.02       40.47      9.29 o
  -4   2  22       15.83       14.56      6.91 o
  -3   2  22        1.08        1.66      2.86 o
  -2   2  22      114.19      114.27      5.87 o
  -1   2  22       31.26       18.23      7.67 o
   0   2  22       70.73       84.39     12.61 o
   1   2  22      103.64      132.92     15.20 o
   2   2  22       27.27       31.57      9.48 o
   3   2  22        5.74        3.06      6.80 o
   4   2  22       17.84       15.88      8.64 o
   5   2  22       68.91       70.40     12.90 o
   6   2  22      133.01      152.86     17.48 o
   7   2  22       12.45       10.87      8.72 o
 -11   3  22        7.26        0.71      2.45 o
 -10   3  22       10.22        4.15      4.04 o
  -9   3  22      244.79      270.76     10.20 o
  -8   3  22       64.88       66.65      7.84 o
  -7   3  22        5.29        7.16      3.58 o
  -6   3  22       12.31        4.54      3.01 o
  -5   3  22        8.25        2.21      2.80 o
  -4   3  22        0.11        1.94      2.70 o
  -3   3  22        0.57        2.06      2.46 o
  -2   3  22      137.27      148.87      6.39 o
  -1   3  22       62.17       65.86     11.96 o
   0   3  22      147.00      150.41     14.79 o
   1   3  22       24.03       22.98      8.44 o
   2   3  22        0.30       -0.72      6.85 o
   3   3  22        3.41        7.09      6.90 o
   4   3  22        7.43       12.17      8.15 o
   5   3  22       17.26       11.93      8.70 o
   6   3  22       38.79       33.49     10.56 o
 -10   4  22       14.79       15.92      4.43 o
  -9   4  22       59.32       59.57      5.96 o
  -8   4  22      277.33      292.00     10.54 o
  -7   4  22        4.57        6.34      3.24 o
  -6   4  22      182.48      199.02      8.55 o
  -5   4  22       89.06       79.31      6.35 o
  -4   4  22      263.74      266.76      9.45 o
  -3   4  22      147.82      174.91      9.19 o
  -2   4  22       12.82       21.10      3.40 o
  -1   4  22        0.05       -1.32      6.13 o
   0   4  22      282.10      280.43     19.58 o
   1   4  22      369.34      326.52     21.11 o
   2   4  22      161.01      183.72     16.45 o
   3   4  22       65.18       51.08     11.72 o
   4   4  22        7.14       14.87      8.76 o
   5   4  22        1.85       -6.86      7.54 o
   6   4  22       19.05       14.89      8.89 o
 -10   5  22       20.45       24.44      4.60 o
  -9   5  22        0.03        0.77      2.91 o
  -8   5  22       32.62       41.12      5.33 o
  -7   5  22        3.84        8.01      3.50 o
  -6   5  22        0.02        3.61      3.08 o
  -5   5  22        0.25       -0.46      2.77 o
  -4   5  22       13.03       14.33      3.68 o
  -3   5  22        2.39        0.30      2.71 o
  -2   5  22       55.92       62.53      5.00 o
  -1   5  22       19.48       22.62      8.80 o
   0   5  22      497.56      440.85     25.16 o
   1   5  22      192.16      168.96     16.86 o
   2   5  22       30.48       22.01      9.01 o
   3   5  22        8.66       -5.95      5.95 o
   4   5  22       20.83       25.47      9.44 o
   5   5  22       72.13       66.04     12.61 o
  -8   6  22       10.16       10.13      3.56 o
  -7   6  22        3.12        5.67      3.20 o
  -6   6  22       15.71       15.76      3.87 o
  -5   6  22       65.77       70.88      6.22 o
  -4   6  22      276.46      283.76     10.11 o
  -3   6  22       25.54       31.90      6.57 o
  -2   6  22      100.65      113.65      7.69 o
  -1   6  22        6.69       -4.44      6.60 o
   0   6  22        5.43       -5.62      5.62 o
   1   6  22       69.26       60.05     12.59 o
   2   6  22      436.85      445.30     25.43 o
   3   6  22      378.64      416.12     24.52 o
   4   6  22       54.08       46.32     11.85 o
  -6   7  22       52.23       54.89      6.12 o
  -5   7  22        0.12        1.38      3.97 o
  -4   7  22        5.51       -0.28      2.85 o
  -3   7  22       48.91       56.50      5.13 o
  -2   7  22        8.76        8.83      3.57 o
  -1   7  22        7.20       12.25      8.41 o
   0   7  22        2.61       -0.76      6.74 o
   1   7  22      119.61      149.75     17.58 o
   2   7  22       34.99       25.50     10.05 o
 -10   1  23       70.33       62.85     17.98 o
  -9   1  23      141.96      126.03     25.64 o
  -8   1  23        0.50        2.33      3.79 o
  -7   1  23       46.68       55.10      6.80 o
  -6   1  23       21.04       32.73      5.62 o
  -5   1  23        5.18        6.30      4.02 o
  -4   1  23        0.27        1.65      3.43 o
  -3   1  23        0.79        6.76      3.95 o
  -2   1  23        1.22        4.89      6.65 o
  -1   1  23       27.19       26.41      8.68 o
   0   1  23      140.48      155.44     15.22 o
   1   1  23      105.17      105.26     14.11 o
   2   1  23      116.90      117.56     14.75 o
   3   1  23      181.07      213.37     16.94 o
   4   1  23        1.73       -5.00      6.89 o
   5   1  23      113.67      119.75     15.01 o
 -10   2  23       16.44       22.81      5.57 o
  -9   2  23       31.11       51.17      7.47 o
  -8   2  23       50.70       53.74      7.07 o
  -7   2  23      148.39      167.04      9.81 o
  -6   2  23        1.83        5.15      2.94 o
  -5   2  23      136.08      145.23      7.31 o
  -4   2  23        0.73        3.70      2.79 o
  -3   2  23       30.36       31.89      5.77 o
  -2   2  23        0.07        5.64      6.65 o
  -1   2  23        0.10       -5.43      5.43 o
   0   2  23       16.18       22.47      8.73 o
   1   2  23       13.65       12.50      7.63 o
   2   2  23      133.24      169.48     16.70 o
   3   2  23      196.73      228.89     18.71 o
   4   2  23      250.00      215.35     17.94 o
   5   2  23      527.68      592.71     28.86 o
 -10   3  23      218.53      234.58      9.78 o
  -9   3  23      241.93      243.00     21.61 o
  -8   3  23        0.89        1.99      3.15 o
  -7   3  23        5.74        0.42      3.29 o
  -6   3  23       14.32       10.54      3.62 o
  -5   3  23       18.52       19.35      6.08 o
  -4   3  23        1.03        6.50      2.99 o
  -3   3  23       41.95       50.72      5.18 o
  -2   3  23        0.18        0.21      6.28 o
  -1   3  23       24.16       27.28      9.10 o
   0   3  23      170.70      216.81     17.56 o
   1   3  23       23.78       16.55      8.38 o
   2   3  23       54.70       43.99     10.70 o
   3   3  23        1.80       -1.70      7.04 o
   4   3  23       13.06       29.35      9.94 o
   5   3  23        0.51       -7.12      7.30 o
  -9   4  23        4.82        5.96      3.31 o
  -8   4  23        6.80       11.77      3.72 o
  -7   4  23       37.40       45.10      5.22 o
  -6   4  23       39.49       39.98      5.11 o
  -5   4  23        2.77        1.69      4.29 o
  -4   4  23       22.51       28.77      4.15 o
  -3   4  23       61.50       80.17      6.18 o
  -2   4  23      160.45      166.59     16.69 o
  -1   4  23       12.33       -0.77      6.41 o
   0   4  23        0.40        0.97      6.52 o
   1   4  23       42.83       41.37     10.91 o
   2   4  23       12.07       16.44      9.37 o
   3   4  23        0.36       -7.12      7.38 o
   4   4  23        4.58       -4.74      7.77 o
  -8   5  23       18.95       13.10      3.83 o
  -7   5  23       39.15       40.88      5.18 o
  -6   5  23      145.20      159.24     11.02 o
  -5   5  23       43.87       50.77      5.52 o
  -4   5  23        0.62        2.60      2.80 o
  -3   5  23       15.58       26.95      4.12 o
  -2   5  23       71.28       60.57     12.13 o
  -1   5  23        1.69       -2.42      5.91 o
   0   5  23        4.97       13.17      8.38 o
   1   5  23       57.56       59.54     11.85 o
   2   5  23        7.47       -6.81      6.81 o
   3   5  23      351.46      377.07     23.91 o
  -6   6  23       38.18       27.37      4.62 o
  -5   6  23        0.01        1.41      4.17 o
  -4   6  23        3.51        3.72      2.99 o
  -3   6  23       38.64       40.75      4.50 o
  -2   6  23        9.75       -4.50      5.71 o
  -1   6  23        8.83        9.43      7.93 o
   0   6  23        0.74       -2.51      6.58 o
   1   6  23       57.15       61.85     12.35 o
  -9   0  24       74.33       57.66     10.55 o
  -8   0  24        2.87       -0.07      5.11 o
  -7   0  24      461.17      439.09     22.42 o
  -6   0  24        0.15        3.59      5.44 o
  -5   0  24        9.55       15.50      6.59 o
  -4   0  24       39.18       55.92      9.56 o
  -3   0  24       30.87       25.52      5.57 o
  -2   0  24       98.62      133.94     15.28 o
  -1   0  24      144.24      155.21     16.73 o
   0   0  24        0.16       -5.02      5.02 o
   1   0  24        0.10       -4.54      6.59 o
  -9   1  24       49.12       52.44     18.28 o
  -8   1  24      172.02      189.87     13.22 o
  -7   1  24        7.28        5.39      4.26 o
[truncated: 2,895 more chars]
